# Supplementary material for: Endothelial PDGF-BB/PDGFR-β signaling promotes osteoarthritis by enhancing angiogenesis-dependent abnormal subchondral bone formation
Source: Bone Res. 2022 Aug 29;10:58. doi: 10.1038/s41413-022-00229-6 (PMC9420732; doi:10.1038/s41413-022-00229-6)
Supplement: Supplementary file 16 — Supplementary Table 1 [file 41413_2022_229_MOESM16_ESM.xlsx]

## Sheet: Sheet1
Accession	Description	ΣCoverage	Σ# Proteins	Σ# Unique Peptides	Σ# Peptides	Σ# PSMs	Coverage Cont	# Peptides Cont	# PSM Cont	Coverage Treat	# Peptides Treat	# PSM Treat	# AAs	MW [kDa]	calc. pI
J3KTN1	Clathrin heavy chain 1 (Fragment) OS=Homo sapiens OX=9606 GN=CLTC PE=4 SV=2 - [J3KTN1_HUMAN]	83.33	1	1	1	1				83.33	1	1	24	2.50328	9.01221
P08670	Vimentin OS=Homo sapiens OX=9606 GN=VIM PE=1 SV=4 - [VIME_HUMAN]	82.62	46	44	48	189	81.12	45	105	73.39	39	84	466	53.6191	5.12256
Q4ZFW0	SPATS2-like protein (Fragment) OS=Homo sapiens OX=9606 GN=SPATS2L PE=1 SV=1 - [Q4ZFW0_HUMAN]	76.92	11	1	1	1	76.92	1	1				13	1.51178	7.25439
P35908	Keratin, type II cytoskeletal 2 epidermal OS=Homo sapiens OX=9606 GN=KRT2 PE=1 SV=2 - [K22E_HUMAN]	75.12	5	33	47	124	62.44	40	59	72.61	44	65	639	65.3932	8.00146
P35579	Myosin-9 OS=Homo sapiens OX=9606 GN=MYH9 PE=1 SV=4 - [MYH9_HUMAN]	72.76	28	17	201	2270	68.32	177	1007	71.53	189	1263	1960	226.392	5.60498
A0A1W2PQU7	Glial fibrillary acidic protein (Fragment) OS=Homo sapiens OX=9606 GN=GFAP PE=1 SV=1 - [A0A1W2PQU7_HUMAN]	68.97	10	1	3	19	68.97	3	9	68.97	3	10	29	3.42878	4.729
A0A0B4J213	60S ribosomal protein L30 OS=Homo sapiens OX=9606 GN=RPL30 PE=1 SV=1 - [A0A0B4J213_HUMAN]	68.63	4	2	2	3	37.25	1	1	68.63	2	2	51	5.5517	6.49365
Q8NI62	Ribosomal protein S2 OS=Homo sapiens OX=9606 GN=OK/KNS-cl.6 PE=2 SV=1 - [Q8NI62_HUMAN]	68.35	3	1	5	14	53.16	4	7	68.35	5	7	79	8.75228	8.00146
Q99529	Non-muscle myosin heavy chain (Fragment) OS=Homo sapiens OX=9606 PE=2 SV=1 - [Q99529_HUMAN]	67.79	1	2	22	264	65.38	21	124	67.79	20	140	208	24.4258	4.86865
A0A0D9SFB3	RNA helicase OS=Homo sapiens OX=9606 GN=DDX3X PE=1 SV=1 - [A0A0D9SFB3_HUMAN]	66.25	31	8	38	122	62.34	34	65	61.09	34	57	640	70.7961	7.35693
A0A0J9YVQ7	ATP-dependent RNA helicase DDX3X (Fragment) OS=Homo sapiens OX=9606 GN=DDX3X PE=1 SV=2 - [A0A0J9YVQ7_HUMAN]	65.77	2	1	13	38	57.66	10	18	65.77	13	20	222	24.2031	7.66455
Q9BTQ7	60S ribosomal protein L23 (Fragment) OS=Homo sapiens OX=9606 PE=2 SV=1 - [Q9BTQ7_HUMAN]	65.67	8	7	7	12	23.88	3	3	58.96	6	9	134	14.1407	10.2573
K7EQX4	Cold-inducible RNA-binding protein (Fragment) OS=Homo sapiens OX=9606 GN=CIRBP PE=1 SV=1 - [K7EQX4_HUMAN]	65.63	17	1	1	1				65.63	1	1	32	3.52368	4.28467
A0A0U4BW16	Non-muscle myosin heavy chain 9 OS=Homo sapiens OX=9606 GN=MYH9 PE=2 SV=1 - [A0A0U4BW16_HUMAN]	65.51	24	1	185	2064	62.4	163	921	64.34	174	1143	1963	226.376	5.51611
P35527	Keratin, type I cytoskeletal 9 OS=Homo sapiens OX=9606 GN=KRT9 PE=1 SV=3 - [K1C9_HUMAN]	64.85	2	40	41	120	64.85	38	74	59.23	30	46	623	62.0268	5.23682
P19105	Myosin regulatory light chain 12A OS=Homo sapiens OX=9606 GN=MYL12A PE=1 SV=2 - [ML12A_HUMAN]	63.16	9	9	9	23	56.73	8	11	62.57	8	12	171	19.7815	4.80518
P13645	Keratin, type I cytoskeletal 10 OS=Homo sapiens OX=9606 GN=KRT10 PE=1 SV=6 - [K1C10_HUMAN]	62.67	18	34	39	131	53.42	35	58	56.85	31	73	584	58.7917	5.21143
H0YEU2	40S ribosomal protein S3 (Fragment) OS=Homo sapiens OX=9606 GN=RPS3 PE=1 SV=1 - [H0YEU2_HUMAN]	62.57	4	1	10	22	57.31	8	10	57.31	9	12	171	18.6589	8.41162
P23396	40S ribosomal protein S3 OS=Homo sapiens OX=9606 GN=RPS3 PE=1 SV=2 - [RS3_HUMAN]	62.14	15	5	14	29	49.38	11	13	58.44	13	16	243	26.6714	9.65674
A0A384NYT8	Tubulin beta chain (Fragment) OS=Homo sapiens OX=9606 PE=2 SV=1 - [A0A384NYT8_HUMAN]	61.76	46	1	18	57	54.52	17	27	58.6	17	30	442	49.4369	4.89404
P60709	Actin, cytoplasmic 1 OS=Homo sapiens OX=9606 GN=ACTB PE=1 SV=1 - [ACTB_HUMAN]	61.6	101	3	18	90	54.93	16	43	59.47	17	47	375	41.7097	5.47803
P68371	Tubulin beta-4B chain OS=Homo sapiens OX=9606 GN=TUBB4B PE=1 SV=1 - [TBB4B_HUMAN]	61.35	48	1	18	55	54.16	17	27	54.83	16	28	445	49.799	4.89404
A0A2R8YFE2	Actin, cytoplasmic 1 (Fragment) OS=Homo sapiens OX=9606 GN=ACTB PE=1 SV=1 - [A0A2R8YFE2_HUMAN]	60.76	1	1	4	13	60.76	4	8	50.63	3	5	79	8.78146	9.20264
H6VRF8	Cytokeratin-1 OS=Homo sapiens OX=9606 GN=KRT1 PE=3 SV=1 - [H6VRF8_HUMAN]	60.25	11	49	55	219	55.43	47	109	60.09	49	110	644	66.013	8.11865
Q14764	Major vault protein OS=Homo sapiens OX=9606 GN=MVP PE=1 SV=4 - [MVP_HUMAN]	59.57	20	43	43	102	46.36	33	46	56.77	38	56	893	99.2659	5.47803
A0A384MR50	F-actin-capping protein subunit beta OS=Homo sapiens OX=9606 PE=2 SV=1 - [A0A384MR50_HUMAN]	59.19	10	14	14	21	31.62	8	8	43.01	11	13	272	30.6094	5.99854
J9R021	Eukaryotic translation initiation factor 3 subunit A OS=Homo sapiens OX=9606 GN=eIF3a PE=2 SV=1 - [J9R021_HUMAN]	58.68	7	82	82	241	46.74	66	110	53.33	71	131	1382	166.381	6.78564
F8WAY8	Kinase D-interacting substrate of 220 kDa OS=Homo sapiens OX=9606 GN=KIDINS220 PE=1 SV=1 - [F8WAY8_HUMAN]	58.33	6	1	1	1				58.33	1	1	36	4.11809	4.43701
F8W1R7	Myosin light polypeptide 6 OS=Homo sapiens OX=9606 GN=MYL6 PE=1 SV=1 - [F8W1R7_HUMAN]	57.93	15	6	8	23	46.9	7	13	57.93	8	10	145	16.2798	4.65283
O15523	ATP-dependent RNA helicase DDX3Y OS=Homo sapiens OX=9606 GN=DDX3Y PE=1 SV=2 - [DDX3Y_HUMAN]	57.73	8	7	33	101	52.42	29	54	52.73	29	47	660	73.1081	7.54736
D6RAN4	60S ribosomal protein L9 (Fragment) OS=Homo sapiens OX=9606 GN=RPL9 PE=1 SV=8 - [D6RAN4_HUMAN]	57.46	8	7	7	16	57.46	7	9	43.65	5	7	181	20.7623	10.1987
P35580	Myosin-10 OS=Homo sapiens OX=9606 GN=MYH10 PE=1 SV=3 - [MYH10_HUMAN]	57.34	30	99	127	646	50.25	103	281	55.72	118	365	1976	228.858	5.5415
P62805	Histone H4 OS=Homo sapiens OX=9606 GN=H4C1 PE=1 SV=2 - [H4_HUMAN]	57.28	3	9	9	31	57.28	9	19	42.72	6	12	103	11.3604	11.356
B7Z954	cDNA FLJ61560, highly similar to Tight junction protein ZO-2 OS=Homo sapiens OX=9606 PE=2 SV=1 - [B7Z954_HUMAN]	57.13	5	0	55	135	48.38	47	76	42.87	40	59	1108	124.801	8.68994
I3L3P7	40S ribosomal protein S15a OS=Homo sapiens OX=9606 GN=RPS15A PE=1 SV=1 - [I3L3P7_HUMAN]	57	8	4	6	14	47	5	7	43	5	7	100	11.4702	10.1548
B7ZAF0	Tubulin beta chain OS=Homo sapiens OX=9606 PE=2 SV=1 - [B7ZAF0_HUMAN]	56.63	25	1	17	53	47.47	15	25	53.25	16	28	415	46.5365	4.93213
Q13347	Eukaryotic translation initiation factor 3 subunit I OS=Homo sapiens OX=9606 GN=EIF3I PE=1 SV=1 - [EIF3I_HUMAN]	56	4	13	13	29	44.31	10	13	42.46	10	16	325	36.4786	5.64307
P04350	Tubulin beta-4A chain OS=Homo sapiens OX=9606 GN=TUBB4A PE=1 SV=2 - [TBB4A_HUMAN]	55.86	31	1	16	48	44.82	14	23	49.32	14	25	444	49.5539	4.88135
A0A0A0MRM8	Unconventional myosin-6 OS=Homo sapiens OX=9606 GN=MYO6 PE=1 SV=1 - [A0A0A0MRM8_HUMAN]	55.71	17	63	63	160	47.25	51	71	50.68	54	89	1253	144.924	8.55811
P62280	40S ribosomal protein S11 OS=Homo sapiens OX=9606 GN=RPS11 PE=1 SV=3 - [RS11_HUMAN]	55.7	4	11	11	19	34.81	6	9	55.06	9	10	158	18.419	10.3013
V9HVZ7	Epididymis luminal protein 176 OS=Homo sapiens OX=9606 GN=HEL-176 PE=2 SV=1 - [V9HVZ7_HUMAN]	55.61	5	1	9	47	52.02	8	22	52.02	8	25	223	25.0195	5.65576
H0YEQ8	Polyadenylate-binding protein 4 (Fragment) OS=Homo sapiens OX=9606 GN=PABPC4 PE=1 SV=1 - [H0YEQ8_HUMAN]	55.36	1	1	5	11	55.36	5	6	41.96	4	5	112	12.5793	7.95752
P52907	F-actin-capping protein subunit alpha-1 OS=Homo sapiens OX=9606 GN=CAPZA1 PE=1 SV=3 - [CAZA1_HUMAN]	55.24	2	8	10	19	46.85	8	9	45.1	8	10	286	32.9023	5.69385
C9JQN7	Eukaryotic translation initiation factor 3 subunit B (Fragment) OS=Homo sapiens OX=9606 GN=EIF3B PE=1 SV=1 - [C9JQN7_HUMAN]	54.9	1	1	8	24	54.9	8	14	41.83	6	10	153	18.0659	5.56689
P62314	Small nuclear ribonucleoprotein Sm D1 OS=Homo sapiens OX=9606 GN=SNRPD1 PE=1 SV=1 - [SMD1_HUMAN]	54.62	4	5	5	18	27.73	3	7	54.62	5	11	119	13.2734	11.561
Q92499	ATP-dependent RNA helicase DDX1 OS=Homo sapiens OX=9606 GN=DDX1 PE=1 SV=2 - [DDX1_HUMAN]	54.46	4	37	37	118	50	33	60	51.76	34	58	740	82.3798	7.2251
O43707	Alpha-actinin-4 OS=Homo sapiens OX=9606 GN=ACTN4 PE=1 SV=2 - [ACTN4_HUMAN]	54.45	18	31	45	94	46.87	40	49	46.21	36	45	911	104.788	5.43994
P55884	Eukaryotic translation initiation factor 3 subunit B OS=Homo sapiens OX=9606 GN=EIF3B PE=1 SV=3 - [EIF3B_HUMAN]	54.3	8	30	37	100	46.68	29	46	50.37	34	54	814	92.4238	4.99561
P12956	X-ray repair cross-complementing protein 6 OS=Homo sapiens OX=9606 GN=XRCC6 PE=1 SV=2 - [XRCC6_HUMAN]	54.02	6	30	30	86	48.28	27	44	46.31	25	42	609	69.7991	6.63916
Q9UDY2	Tight junction protein ZO-2 OS=Homo sapiens OX=9606 GN=TJP2 PE=1 SV=2 - [ZO2_HUMAN]	53.95	8	1	56	138	45.21	47	77	40.67	41	61	1190	133.876	7.40088
A0A3B3IRI3	Tight junction protein ZO-2 OS=Homo sapiens OX=9606 GN=TJP2 PE=1 SV=1 - [A0A3B3IRI3_HUMAN]	53.9	5	0	54	134	45.3	46	75	41.76	40	59	1128	126.874	7.82568
P02533	Keratin, type I cytoskeletal 14 OS=Homo sapiens OX=9606 GN=KRT14 PE=1 SV=4 - [K1C14_HUMAN]	53.6	26	13	29	51	51.48	26	30	40.89	16	21	472	51.5294	5.16064
B4DY28	cDNA FLJ61189, highly similar to Cysteine and glycine-rich protein 1 OS=Homo sapiens OX=9606 PE=2 SV=1 - [B4DY28_HUMAN]	53.48	12	6	6	10	32.62	4	5	39.04	4	5	187	20.0284	8.48486
P62269	40S ribosomal protein S18 OS=Homo sapiens OX=9606 GN=RPS18 PE=1 SV=3 - [RS18_HUMAN]	53.29	4	12	12	22	47.37	10	12	42.76	9	10	152	17.7079	10.9897
H0YLP6	60S ribosomal protein L28 OS=Homo sapiens OX=9606 GN=RPL28 PE=1 SV=1 - [H0YLP6_HUMAN]	52.81	5	5	5	6	31.46	3	3	33.71	3	3	89	9.65091	10.3599
B7Z2R3	cDNA FLJ59510, highly similar to Homo sapiens tight junction protein 2 (TJP2), transcript variant 2, mRNA OS=Homo sapiens OX=9606 PE=2 SV=1 - [B7Z2R3_HUMAN]	52.25	4	1	47	118	44.41	40	67	40.39	35	51	1020	115.112	6.7124
A0A024R228	Heterogeneous nuclear ribonucleoprotein K OS=Homo sapiens OX=9606 GN=HNRPK PE=4 SV=1 - [A0A024R228_HUMAN]	51.84	7	1	18	63	46	16	29	46	16	34	463	51.1865	5.64307
A0A248RGE3	40S ribosomal protein S27a (Fragment) OS=Homo sapiens OX=9606 PE=2 SV=1 - [A0A248RGE3_HUMAN]	51.72	40	7	7	20	51.72	6	9	51.72	6	11	145	16.7068	9.53955
P12814	Alpha-actinin-1 OS=Homo sapiens OX=9606 GN=ACTN1 PE=1 SV=2 - [ACTN1_HUMAN]	51.57	41	28	42	79	33.97	29	38	43.83	33	41	892	102.993	5.41455
C9J4Z3	60S ribosomal protein L37a OS=Homo sapiens OX=9606 GN=RPL37A PE=1 SV=1 - [C9J4Z3_HUMAN]	51.47	8	3	3	7	25	2	3	51.47	3	4	68	7.61894	10.0083
P62241	40S ribosomal protein S8 OS=Homo sapiens OX=9606 GN=RPS8 PE=1 SV=2 - [RS8_HUMAN]	51.44	3	10	10	23	51.44	10	14	38.46	7	9	208	24.1902	10.3159
O95782	AP-2 complex subunit alpha-1 OS=Homo sapiens OX=9606 GN=AP2A1 PE=1 SV=3 - [AP2A1_HUMAN]	51.28	4	32	41	86	36.03	30	36	44.73	36	50	977	107.478	7.03467
A0A3B3IT83	Tight junction protein ZO-2 (Fragment) OS=Homo sapiens OX=9606 GN=TJP2 PE=4 SV=1 - [A0A3B3IT83_HUMAN]	51.21	1	1	31	69	45.09	27	40	35.27	21	29	621	70.0238	8.92432
Q2L6I2	ABC50 protein OS=Homo sapiens OX=9606 GN=ABCF1 PE=4 SV=1 - [Q2L6I2_HUMAN]	51.05	9	28	28	54	41.51	21	26	42.01	22	28	807	91.6235	7.6792
Q00610	Clathrin heavy chain 1 OS=Homo sapiens OX=9606 GN=CLTC PE=1 SV=5 - [CLH1_HUMAN]	50.69	11	70	76	200	44.6	60	84	46.03	69	116	1675	191.493	5.69385
Q9Y262	Eukaryotic translation initiation factor 3 subunit L OS=Homo sapiens OX=9606 GN=EIF3L PE=1 SV=1 - [EIF3L_HUMAN]	50.53	13	25	25	61	44.15	21	33	45.74	21	28	564	66.6844	6.34131
P67936	Tropomyosin alpha-4 chain OS=Homo sapiens OX=9606 GN=TPM4 PE=1 SV=3 - [TPM4_HUMAN]	50.4	14	7	15	31	31.45	10	11	50	14	20	248	28.5045	4.69092
Q6PKI6	YBX1 protein (Fragment) OS=Homo sapiens OX=9606 GN=YBX1 PE=2 SV=1 - [Q6PKI6_HUMAN]	50.38	11	3	7	12	23.68	4	6	38.72	5	6	266	29.3567	10.228
O00159	Unconventional myosin-Ic OS=Homo sapiens OX=9606 GN=MYO1C PE=1 SV=4 - [MYO1C_HUMAN]	50.24	5	2	44	115	44.97	38	56	39.04	37	59	1063	121.606	9.40771
H0UID4	AP complex subunit beta OS=Homo sapiens OX=9606 GN=AP2B1 PE=3 SV=1 - [H0UID4_HUMAN]	50.05	23	21	38	80	38.93	31	35	45.78	33	45	935	104.27	5.45264
A0A384MDY8	Epididymis secretory sperm binding protein OS=Homo sapiens OX=9606 PE=2 SV=1 - [A0A384MDY8_HUMAN]	50	9	26	26	86	46.73	24	43	46.36	24	43	550	61.5985	5.40186
P13010	X-ray repair cross-complementing protein 5 OS=Homo sapiens OX=9606 GN=XRCC5 PE=1 SV=3 - [XRCC5_HUMAN]	49.86	8	30	30	70	44.54	24	34	42.08	24	36	732	82.6523	5.80811
O15371	Eukaryotic translation initiation factor 3 subunit D OS=Homo sapiens OX=9606 GN=EIF3D PE=1 SV=1 - [EIF3D_HUMAN]	49.64	7	18	18	45	40.15	15	23	42.52	15	22	548	63.9324	6.04932
Q16643	Drebrin OS=Homo sapiens OX=9606 GN=DBN1 PE=1 SV=4 - [DREB_HUMAN]	49.61	8	24	24	63	45.76	22	27	42.37	19	36	649	71.3854	4.44971
Q5HYB6	Epididymis luminal protein 189 OS=Homo sapiens OX=9606 GN=DKFZp686J1372 PE=1 SV=1 - [Q5HYB6_HUMAN]	49.57	19	11	17	37	43.1	13	14	49.14	15	23	232	27.1588	4.7417
B4DUQ1	Heterogeneous nuclear ribonucleoprotein K OS=Homo sapiens OX=9606 PE=2 SV=1 - [B4DUQ1_HUMAN]	49.2	5	1	18	60	43.05	16	29	43.05	16	31	439	48.4802	5.92236
O94832	Unconventional myosin-Id OS=Homo sapiens OX=9606 GN=MYO1D PE=1 SV=2 - [MYO1D_HUMAN]	49.2	9	46	46	79	38.17	36	42	39.76	34	37	1006	116.129	9.39307
B4DRR0	cDNA FLJ53910, highly similar to Keratin, type II cytoskeletal 6A OS=Homo sapiens OX=9606 PE=2 SV=1 - [B4DRR0_HUMAN]	49.16	25	4	31	59	32.71	23	27	46.92	27	32	535	57.8032	8.00146
Q9Y3I0	RNA-splicing ligase RtcB homolog OS=Homo sapiens OX=9606 GN=RTCB PE=1 SV=1 - [RTCB_HUMAN]	49.11	3	7	20	44	40.99	16	18	45.74	18	26	505	55.1749	7.2251
Q07157	Tight junction protein ZO-1 OS=Homo sapiens OX=9606 GN=TJP1 PE=1 SV=3 - [ZO1_HUMAN]	48.91	8	5	62	156	41.13	53	74	43.99	55	82	1748	195.34	6.69775
A0A087WTT1	Polyadenylate-binding protein OS=Homo sapiens OX=9606 GN=PABPC1 PE=1 SV=1 - [A0A087WTT1_HUMAN]	48.47	34	16	24	66	46.17	21	33	39.27	20	33	522	58.4988	9.26123
B3KPS3	Tubulin alpha chain OS=Homo sapiens OX=9606 PE=2 SV=1 - [B3KPS3_HUMAN]	48.32	26	1	15	34	46.15	14	19	36.06	11	15	416	46.2118	5.12256
Q96IR1	RPS4X protein (Fragment) OS=Homo sapiens OX=9606 GN=RPS4X PE=2 SV=2 - [Q96IR1_HUMAN]	48.15	4	7	13	28	41.15	11	15	42.8	10	13	243	27.2427	9.93506
A6NHK2	Small nuclear ribonucleoprotein E OS=Homo sapiens OX=9606 GN=SNRPE PE=1 SV=1 - [A6NHK2_HUMAN]	48.08	2	1	1	2	48.08	1	1	48.08	1	1	52	5.92103	5.94775
V9HW25	Epididymis secretory protein Li 273 OS=Homo sapiens OX=9606 GN=HEL-S-273 PE=2 SV=1 - [V9HW25_HUMAN]	47.89	10	3	15	34	34.15	12	16	47.89	14	18	284	32.9696	4.66553
Q71U36	Tubulin alpha-1A chain OS=Homo sapiens OX=9606 GN=TUBA1A PE=1 SV=1 - [TBA1A_HUMAN]	47.67	35	1	16	34	42.79	14	18	36.36	12	16	451	50.1036	5.05908
D3DTH7	Myosin IC, isoform CRA_a OS=Homo sapiens OX=9606 GN=MYO1C PE=3 SV=1 - [D3DTH7_HUMAN]	47.56	2	1	35	97	43.97	32	48	38.28	30	49	862	98.8722	9.42236
Q92945	Far upstream element-binding protein 2 OS=Homo sapiens OX=9606 GN=KHSRP PE=1 SV=4 - [FUBP2_HUMAN]	46.98	12	22	26	47	40.51	20	24	32.49	20	23	711	73.07	7.29834
H3BVC7	40S ribosomal protein S15a (Fragment) OS=Homo sapiens OX=9606 GN=RPS15A PE=1 SV=1 - [H3BVC7_HUMAN]	46.55	1	1	3	6	15.52	1	2	46.55	3	4	58	6.77451	8.73389
A8CDT9	MYO5A variant protein OS=Homo sapiens OX=9606 PE=2 SV=1 - [A8CDT9_HUMAN]	46.28	24	75	81	140	35.78	61	64	37.58	67	76	1828	212.124	8.60205
F8W6I7	Helix-destabilizing protein OS=Homo sapiens OX=9606 GN=HNRNPA1 PE=1 SV=2 - [F8W6I7_HUMAN]	46.25	17	11	15	36	40.39	11	17	37.79	13	19	307	33.1348	9.12939
F8WBR5	Calmodulin OS=Homo sapiens OX=9606 GN=CALM2 PE=1 SV=1 - [F8WBR5_HUMAN]	46.15	8	2	2	2				46.15	2	2	65	7.36744	4.00537
P13647	Keratin, type II cytoskeletal 5 OS=Homo sapiens OX=9606 GN=KRT5 PE=1 SV=3 - [K2C5_HUMAN]	46.1	25	19	34	62	37.46	28	31	39.15	27	31	590	62.34	7.73779
P02545	Prelamin-A/C OS=Homo sapiens OX=9606 GN=LMNA PE=1 SV=1 - [LMNA_HUMAN]	46.08	19	23	24	36	34.94	18	18	34.79	18	18	664	74.0947	7.02002
B3KQF5	Calumenin OS=Homo sapiens OX=9606 PE=2 SV=1 - [B3KQF5_HUMAN]	46.03	6	10	10	17	34.6	7	7	33.33	8	10	315	36.9956	4.66553
G5E9E7	Tight junction protein 1 (Zona occludens 1), isoform CRA_e OS=Homo sapiens OX=9606 GN=TJP1 PE=1 SV=1 - [G5E9E7_HUMAN]	45.98	8	1	58	141	39.89	50	69	40.01	50	72	1692	189.56	6.7124
P08779	Keratin, type I cytoskeletal 16 OS=Homo sapiens OX=9606 GN=KRT16 PE=1 SV=4 - [K1C16_HUMAN]	45.88	27	10	24	41	27.7	16	19	41.86	17	22	473	51.2362	5.04639
P07355	Annexin A2 OS=Homo sapiens OX=9606 GN=ANXA2 PE=1 SV=2 - [ANXA2_HUMAN]	45.13	27	15	15	26	37.17	12	12	39.82	13	14	339	38.5798	7.75244
A0A0K0K1I0	Epididymis secretory protein Li 265 OS=Homo sapiens OX=9606 GN=HEL-S-265 PE=2 SV=1 - [A0A0K0K1I0_HUMAN]	44.72	18	4	18	39	35.56	14	20	41.55	14	19	284	32.8457	4.76709
B7Z9C0	cDNA FLJ52405, highly similar to Myosin Ic OS=Homo sapiens OX=9606 PE=2 SV=1 - [B7Z9C0_HUMAN]	44.6	4	1	30	80	38.88	25	39	34.04	25	41	805	92.2739	8.86572
B4DKV4	cDNA FLJ60647, highly similar to Keratin, type II cytoskeletal 6B OS=Homo sapiens OX=9606 PE=2 SV=1 - [B4DKV4_HUMAN]	44.49	16	3	26	43	24.9	17	20	41.25	21	23	526	55.6981	8.42627
A0A0G2JQM1	AP-2 complex subunit alpha-2 (Fragment) OS=Homo sapiens OX=9606 GN=AP2A2 PE=1 SV=1 - [A0A0G2JQM1_HUMAN]	44.48	8	1	21	41	40.06	18	22	26.97	15	19	634	70.7741	7.18115
Q15436	Protein transport protein Sec23A OS=Homo sapiens OX=9606 GN=SEC23A PE=1 SV=2 - [SC23A_HUMAN]	44.44	12	20	23	44	41.44	21	26	26.8	15	18	765	86.1053	7.07861
A0A1B0GW87	Splicing factor U2AF 35 kDa subunit OS=Homo sapiens OX=9606 GN=U2AF1L5 PE=4 SV=1 - [A0A1B0GW87_HUMAN]	44.44	9	2	2	3	44.44	2	2	26.67	1	1	45	5.19148	8.71924
P55072	Transitional endoplasmic reticulum ATPase OS=Homo sapiens OX=9606 GN=VCP PE=1 SV=4 - [TERA_HUMAN]	44.42	11	24	24	39	30.15	18	19	33.13	17	20	806	89.2657	5.26221
P47755	F-actin-capping protein subunit alpha-2 OS=Homo sapiens OX=9606 GN=CAPZA2 PE=1 SV=3 - [CAZA2_HUMAN]	44.41	7	6	8	18	44.41	8	9	40.91	7	9	286	32.9286	5.84619
F8W7C6	60S ribosomal protein L10 OS=Homo sapiens OX=9606 GN=RPL10 PE=1 SV=2 - [F8W7C6_HUMAN]	44.17	13	7	7	14	33.13	6	6	38.04	5	8	163	18.5527	9.94971
C9JZR2	Catenin delta-1 OS=Homo sapiens OX=9606 GN=CTNND1 PE=1 SV=2 - [C9JZR2_HUMAN]	44.14	12	35	35	86	34.75	28	41	38.38	29	45	938	104.784	6.87354
Q02543	60S ribosomal protein L18a OS=Homo sapiens OX=9606 GN=RPL18A PE=1 SV=2 - [RL18A_HUMAN]	43.75	12	8	8	15	43.75	8	9	30.11	5	6	176	20.7489	10.7114
A4QPB0	IQ motif containing GTPase activating protein 1 OS=Homo sapiens OX=9606 GN=IQGAP1 PE=1 SV=1 - [A4QPB0_HUMAN]	43.57	24	53	53	89	27.7	35	39	33.19	41	50	1657	189.162	6.48096
P07996	Thrombospondin-1 OS=Homo sapiens OX=9606 GN=THBS1 PE=1 SV=2 - [TSP1_HUMAN]	43.42	19	45	45	152	40.77	41	84	36.84	36	68	1170	129.3	4.94482
Q9UKV8	Protein argonaute-2 OS=Homo sapiens OX=9606 GN=AGO2 PE=1 SV=3 - [AGO2_HUMAN]	43.19	3	22	28	49	34.23	22	26	30.85	21	23	859	97.1459	9.18799
A0A024R0J9	Heterogeneous nuclear ribonucleoprotein U-like 1, isoform CRA_a OS=Homo sapiens OX=9606 GN=HNRPUL1 PE=4 SV=1 - [A0A024R0J9_HUMAN]	43.12	15	23	23	44	32.94	16	20	40.87	21	24	756	84.741	8.77783
P62266	40S ribosomal protein S23 OS=Homo sapiens OX=9606 GN=RPS23 PE=1 SV=3 - [RS23_HUMAN]	42.66	5	4	4	9	34.27	3	4	42.66	4	5	143	15.7977	10.4917
P62750	60S ribosomal protein L23a OS=Homo sapiens OX=9606 GN=RPL23A PE=1 SV=1 - [RL23A_HUMAN]	42.31	8	8	8	12	42.31	7	8	30.13	4	4	156	17.6841	10.4478
B2R6U8	Cleavage and polyadenylation specificity factor subunit 5 OS=Homo sapiens OX=9606 PE=2 SV=1 - [B2R6U8_HUMAN]	42.29	5	7	7	9	27.75	5	5	23.79	4	4	227	26.1987	8.82178
Q53GG0	Epithelial protein lost in neoplasm beta variant (Fragment) OS=Homo sapiens OX=9606 PE=2 SV=1 - [Q53GG0_HUMAN]	42.16	11	24	24	51	33.99	18	24	38.21	22	27	759	85.2014	6.84424
B4E3D5	cDNA FLJ51469, highly similar to 60S acidic ribosomal protein P0 OS=Homo sapiens OX=9606 PE=2 SV=1 - [B4E3D5_HUMAN]	42.11	19	7	7	11	13.16	3	4	42.11	7	7	266	28.5207	4.77979
O75533	Splicing factor 3B subunit 1 OS=Homo sapiens OX=9606 GN=SF3B1 PE=1 SV=3 - [SF3B1_HUMAN]	42.02	10	38	38	62	29.22	27	30	29.98	29	32	1304	145.738	7.09326
P08729	Keratin, type II cytoskeletal 7 OS=Homo sapiens OX=9606 GN=KRT7 PE=1 SV=5 - [K2C7_HUMAN]	42	29	16	22	38	38.38	17	20	31.56	17	18	469	51.3543	5.47803
C9J9K3	40S ribosomal protein SA (Fragment) OS=Homo sapiens OX=9606 GN=RPSA PE=1 SV=8 - [C9J9K3_HUMAN]	41.83	6	8	8	14	31.56	5	7	36.12	7	7	263	29.386	5.24951
O43290	U4/U6.U5 tri-snRNP-associated protein 1 OS=Homo sapiens OX=9606 GN=SART1 PE=1 SV=1 - [SNUT1_HUMAN]	41.75	5	29	29	53	32.13	22	25	40	25	28	800	90.2003	6.12549
P11021	Endoplasmic reticulum chaperone BiP OS=Homo sapiens OX=9606 GN=HSPA5 PE=1 SV=2 - [BIP_HUMAN]	41.74	5	21	23	46	31.65	17	21	40.06	21	25	654	72.2884	5.16064
A8K4W0	40S ribosomal protein S3a OS=Homo sapiens OX=9606 GN=RPS3A PE=2 SV=1 - [A8K4W0_HUMAN]	41.67	16	12	12	24	30.3	9	11	41.29	11	13	264	29.9358	9.72998
Q9BXP5	Serrate RNA effector molecule homolog OS=Homo sapiens OX=9606 GN=SRRT PE=1 SV=1 - [SRRT_HUMAN]	41.44	11	37	37	72	32.42	28	36	33.11	27	36	876	100.604	5.96045
P39019	40S ribosomal protein S19 OS=Homo sapiens OX=9606 GN=RPS19 PE=1 SV=2 - [RS19_HUMAN]	41.38	6	7	7	9	21.38	3	3	40.69	6	6	145	16.0505	10.3159
C9JXB8	60S ribosomal protein L24 OS=Homo sapiens OX=9606 GN=RPL24 PE=1 SV=1 - [C9JXB8_HUMAN]	41.32	3	6	6	12	41.32	6	7	24.79	3	5	121	14.3598	11.312
P25398	40S ribosomal protein S12 OS=Homo sapiens OX=9606 GN=RPS12 PE=1 SV=3 - [RS12_HUMAN]	40.91	1	4	4	5	6.82	1	1	40.91	4	4	132	14.5055	7.21045
A8K6G9	RNA helicase OS=Homo sapiens OX=9606 PE=2 SV=1 - [A8K6G9_HUMAN]	40.83	11	43	43	92	34.23	37	44	37.9	37	48	1227	140.387	6.53662
A0A087WXM6	60S ribosomal protein L17 (Fragment) OS=Homo sapiens OX=9606 GN=RPL17 PE=1 SV=1 - [A0A087WXM6_HUMAN]	40.83	14	8	8	13	36.09	6	7	22.49	5	6	169	19.5732	10.0376
P22626	Heterogeneous nuclear ribonucleoproteins A2/B1 OS=Homo sapiens OX=9606 GN=HNRNPA2B1 PE=1 SV=2 - [ROA2_HUMAN]	40.79	5	13	17	41	24.93	11	17	38.24	15	24	353	37.4067	8.95361
Q09666	Neuroblast differentiation-associated protein AHNAK OS=Homo sapiens OX=9606 GN=AHNAK PE=1 SV=2 - [AHNK_HUMAN]	40.75	12	106	106	183	32.09	80	95	31.66	76	88	5890	628.699	6.15088
P62316	Small nuclear ribonucleoprotein Sm D2 OS=Homo sapiens OX=9606 GN=SNRPD2 PE=1 SV=1 - [SMD2_HUMAN]	40.68	3	5	5	13	33.05	3	6	32.2	4	7	118	13.5182	9.90576
P61158	Actin-related protein 3 OS=Homo sapiens OX=9606 GN=ACTR3 PE=1 SV=3 - [ARP3_HUMAN]	40.43	17	11	11	15	18.66	5	5	35.17	10	10	418	47.341	5.88428
P31943	Heterogeneous nuclear ribonucleoprotein H OS=Homo sapiens OX=9606 GN=HNRNPH1 PE=1 SV=4 - [HNRH1_HUMAN]	40.31	26	6	12	30	34.97	10	15	35.19	10	15	449	49.1984	6.30322
M0QZN2	40S ribosomal protein S5 OS=Homo sapiens OX=9606 GN=RPS5 PE=1 SV=1 - [M0QZN2_HUMAN]	40.3	5	4	4	6	20.9	2	2	40.3	4	4	134	14.7537	8.48486
P11142	Heat shock cognate 71 kDa protein OS=Homo sapiens OX=9606 GN=HSPA8 PE=1 SV=1 - [HSP7C_HUMAN]	40.25	28	19	22	40	33.75	18	21	30.34	15	19	646	70.8542	5.51611
Q6TXQ4	H3L-like histone (Fragment) OS=Homo sapiens OX=9606 PE=1 SV=1 - [Q6TXQ4_HUMAN]	40.19	1	1	2	4	40.19	2	4				107	12.0967	10.5942
O15144	Actin-related protein 2/3 complex subunit 2 OS=Homo sapiens OX=9606 GN=ARPC2 PE=1 SV=1 - [ARPC2_HUMAN]	40	7	9	9	15	22.67	4	5	40	9	10	300	34.3115	7.35693
B4DNA0	3'-phosphate/5'-hydroxy nucleic acid ligase OS=Homo sapiens OX=9606 PE=2 SV=1 - [B4DNA0_HUMAN]	39.77	1	1	14	26	30.23	10	11	33.26	12	15	430	47.3496	6.84424
O00425	Insulin-like growth factor 2 mRNA-binding protein 3 OS=Homo sapiens OX=9606 GN=IGF2BP3 PE=1 SV=2 - [IF2B3_HUMAN]	39.72	2	16	20	34	28.5	14	15	31.61	16	19	579	63.6656	8.86572
P35221	Catenin alpha-1 OS=Homo sapiens OX=9606 GN=CTNNA1 PE=1 SV=1 - [CTNA1_HUMAN]	39.62	30	26	26	45	33.44	21	25	29.25	18	20	906	100.009	6.29053
Q8NDU8	Epidermal growth factor OS=Homo sapiens OX=9606 GN=EGFR PE=4 SV=1 - [Q8NDU8_HUMAN]	39.44	10	1	1	4	39.44	1	2	39.44	1	2	71	7.51426	12.3081
E9PS17	N-terminal kinase-like protein OS=Homo sapiens OX=9606 GN=SCYL1 PE=1 SV=1 - [E9PS17_HUMAN]	39.35	8	23	23	50	33.03	19	25	35.35	20	25	775	85.6649	5.66846
B4DVD7	Eukaryotic translation initiation factor 3 subunit K OS=Homo sapiens OX=9606 GN=EIF3K PE=2 SV=1 - [B4DVD7_HUMAN]	39.34	9	5	5	7	39.34	5	5	11.85	2	2	211	24.4861	4.86865
O60506	Heterogeneous nuclear ribonucleoprotein Q OS=Homo sapiens OX=9606 GN=SYNCRIP PE=1 SV=2 - [HNRPQ_HUMAN]	39.33	7	15	22	64	32.1	17	27	39.33	22	37	623	69.5596	8.5874
P08708	40S ribosomal protein S17 OS=Homo sapiens OX=9606 GN=RPS17 PE=1 SV=2 - [RS17_HUMAN]	39.26	7	4	4	6	22.96	3	4	23.7	2	2	135	15.5404	9.84717
F5H7S3	Tropomyosin alpha-1 chain OS=Homo sapiens OX=9606 GN=TPM1 PE=1 SV=2 - [F5H7S3_HUMAN]	39.18	16	2	12	23	29.39	9	11	35.1	10	12	245	28.5076	4.77979
J3KT73	60S ribosomal protein L38 OS=Homo sapiens OX=9606 GN=RPL38 PE=1 SV=1 - [J3KT73_HUMAN]	39.06	4	4	4	10	39.06	4	6	39.06	3	4	64	7.56027	9.99365
A0A0F7L0Q8	Fragile X mental retardation autosomal homolog variant p5FK OS=Homo sapiens OX=9606 GN=FXR1 PE=2 SV=1 - [A0A0F7L0Q8_HUMAN]	38.99	19	17	19	31	26.05	12	12	38.82	18	19	595	67.2296	7.28369
E4W6B6	60S ribosomal protein L27 (Fragment) OS=Homo sapiens OX=9606 GN=RPL27 PE=2 SV=1 - [E4W6B6_HUMAN]	38.89	6	4	4	10	30.16	3	4	38.89	4	6	126	14.248	10.4624
Q59EB5	CSDA protein variant (Fragment) OS=Homo sapiens OX=9606 PE=2 SV=1 - [Q59EB5_HUMAN]	38.81	8	1	5	9	38.81	4	6	23.88	3	3	134	14.7775	9.53955
P23246	Splicing factor, proline- and glutamine-rich OS=Homo sapiens OX=9606 GN=SFPQ PE=1 SV=2 - [SFPQ_HUMAN]	38.76	5	23	24	83	36.63	20	43	28.01	19	40	707	76.1016	9.43701
Q59H57	Fusion (Involved in t(12;16) in malignant liposarcoma) isoform a variant (Fragment) OS=Homo sapiens OX=9606 PE=2 SV=1 - [Q59H57_HUMAN]	38.67	8	8	10	33	38.67	9	18	30.67	9	15	300	31.9743	9.5249
P15880	40S ribosomal protein S2 OS=Homo sapiens OX=9606 GN=RPS2 PE=1 SV=2 - [RS2_HUMAN]	38.57	19	7	11	24	28.67	8	12	35.15	10	12	293	31.3046	10.2427
Q86UE4	Protein LYRIC OS=Homo sapiens OX=9606 GN=MTDH PE=1 SV=2 - [LYRIC_HUMAN]	38.49	4	17	18	35	28.69	13	18	33.68	14	17	582	63.7988	9.31982
O43143	Pre-mRNA-splicing factor ATP-dependent RNA helicase DHX15 OS=Homo sapiens OX=9606 GN=DHX15 PE=1 SV=2 - [DHX15_HUMAN]	38.49	2	27	27	61	32.45	21	25	32.58	23	36	795	90.8752	7.45947
B5BUE6	DEAD box protein 5 (Fragment) OS=Homo sapiens OX=9606 GN=DDX5 PE=2 SV=1 - [B5BUE6_HUMAN]	38.44	17	18	24	65	35.34	21	35	31.43	21	30	614	69.0777	8.92432
O15372	Eukaryotic translation initiation factor 3 subunit H OS=Homo sapiens OX=9606 GN=EIF3H PE=1 SV=1 - [EIF3H_HUMAN]	38.35	13	10	10	23	35.51	9	11	38.35	9	12	352	39.9051	6.53662
Q6MZS5	Uncharacterized protein DKFZp686A13234 (Fragment) OS=Homo sapiens OX=9606 GN=DKFZp686A13234 PE=2 SV=1 - [Q6MZS5_HUMAN]	38.34	4	1	21	51	26.75	15	25	36.38	18	26	613	68.3171	8.90967
A0A024R7L5	UPF1 OS=Homo sapiens OX=9606 GN=UPF1 PE=2 SV=1 - [A0A024R7L5_HUMAN]	38.28	13	33	33	67	28.44	25	32	33.27	28	35	1118	122.958	6.68311
O43390	Heterogeneous nuclear ribonucleoprotein R OS=Homo sapiens OX=9606 GN=HNRNPR PE=1 SV=1 - [HNRPR_HUMAN]	38.23	12	2	22	53	28.59	16	26	36.33	19	27	633	70.8993	8.1333
P42677	40S ribosomal protein S27 OS=Homo sapiens OX=9606 GN=RPS27 PE=1 SV=3 - [RS27_HUMAN]	38.1	6	3	3	6	28.57	2	2	38.1	3	4	84	9.45484	9.45166
A0A0B4J1Z1	Serine/arginine-rich-splicing factor 7 OS=Homo sapiens OX=9606 GN=SRSF7 PE=1 SV=1 - [A0A0B4J1Z1_HUMAN]	37.96	6	4	5	6	32.12	4	4	12.41	2	2	137	15.7528	9.80322
P18124	60S ribosomal protein L7 OS=Homo sapiens OX=9606 GN=RPL7 PE=1 SV=1 - [RL7_HUMAN]	37.9	6	10	10	17	26.21	6	7	37.9	8	10	248	29.2072	10.6528
K7EK07	Histone H3 (Fragment) OS=Homo sapiens OX=9606 GN=H3-3B PE=1 SV=1 - [K7EK07_HUMAN]	37.88	16	1	3	5	32.58	2	3	5.3	1	2	132	14.9053	11.2974
E7EX73	Eukaryotic translation initiation factor 4 gamma 1 OS=Homo sapiens OX=9606 GN=EIF4G1 PE=1 SV=1 - [E7EX73_HUMAN]	37.88	12	1	48	104	27.58	37	50	34.33	40	54	1436	158.547	5.21143
Q04695	Keratin, type I cytoskeletal 17 OS=Homo sapiens OX=9606 GN=KRT17 PE=1 SV=2 - [K1C17_HUMAN]	37.73	25	9	19	34	27.55	15	17	31.02	12	17	432	48.076	5.021
A0A1X7SBZ2	RNA helicase OS=Homo sapiens OX=9606 GN=DDX17 PE=1 SV=1 - [A0A1X7SBZ2_HUMAN]	37.72	7	17	23	56	33.74	19	27	36.08	21	29	729	80.2041	8.26514
Q06830	Peroxiredoxin-1 OS=Homo sapiens OX=9606 GN=PRDX1 PE=1 SV=1 - [PRDX1_HUMAN]	37.69	4	4	6	10	29.65	5	5	33.67	5	5	199	22.0963	8.1333
A0A2R8YD50	Peroxisomal multifunctional enzyme type 2 OS=Homo sapiens OX=9606 GN=HSD17B4 PE=1 SV=1 - [A0A2R8YD50_HUMAN]	37.55	19	17	17	31	27.43	13	13	31.79	14	18	711	76.7897	8.51416
P63244	Receptor of activated protein C kinase 1 OS=Homo sapiens OX=9606 GN=RACK1 PE=1 SV=3 - [RACK1_HUMAN]	37.54	23	9	9	13	24.29	6	6	25.87	7	7	317	35.0546	7.69385
A8K525	cDNA FLJ76817, highly similar to Homo sapiens non-POU domain containing, octamer-binding (NONO), mRNA OS=Homo sapiens OX=9606 PE=2 SV=1 - [A8K525_HUMAN]	36.94	7	14	16	43	35.46	15	23	31	13	20	471	54.2534	9.20264
P62424	60S ribosomal protein L7a OS=Homo sapiens OX=9606 GN=RPL7A PE=1 SV=2 - [RL7A_HUMAN]	36.84	4	11	11	17	25.56	9	10	24.06	6	7	266	29.977	10.6089
P68431	Histone H3.1 OS=Homo sapiens OX=9606 GN=H3C1 PE=1 SV=2 - [H31_HUMAN]	36.76	12	1	3	7	31.62	2	5	5.15	1	2	136	15.3945	11.1216
B4E0E1	Poly [ADP-ribose] polymerase OS=Homo sapiens OX=9606 PE=2 SV=1 - [B4E0E1_HUMAN]	36.76	8	30	30	60	31.32	22	28	33.74	27	32	993	111.056	8.86572
P60228	Eukaryotic translation initiation factor 3 subunit E OS=Homo sapiens OX=9606 GN=EIF3E PE=1 SV=1 - [EIF3E_HUMAN]	36.63	13	14	14	26	28.31	10	12	30.34	12	14	445	52.1874	6.03662
P62081	40S ribosomal protein S7 OS=Homo sapiens OX=9606 GN=RPS7 PE=1 SV=1 - [RS7_HUMAN]	36.6	4	7	7	12	27.84	5	6	31.96	5	6	194	22.1133	10.0962
B3KX72	cDNA FLJ44920 fis, clone BRAMY3011501, highly similar to Heterogeneous nuclear ribonucleoprotein U OS=Homo sapiens OX=9606 PE=2 SV=1 - [B3KX72_HUMAN]	36.27	21	21	21	47	26.53	16	20	33.73	20	27	750	83.033	8.79248
E9PJD9	60S ribosomal protein L27a OS=Homo sapiens OX=9606 GN=RPL27A PE=1 SV=1 - [E9PJD9_HUMAN]	36.26	6	3	3	6	36.26	3	4	23.08	2	2	91	10.1206	10.2134
A0A5C2GDQ4	IGH + IGL c345_heavy_IGHV4-34_IGHD5-24_IGHJ4 (Fragment) OS=Homo sapiens OX=9606 PE=2 SV=1 - [A0A5C2GDQ4_HUMAN]	36.13	1	1	1	1	36.13	1	1				119	13.1645	8.44092
P46781	40S ribosomal protein S9 OS=Homo sapiens OX=9606 GN=RPS9 PE=1 SV=3 - [RS9_HUMAN]	36.08	7	9	9	19	36.08	9	11	24.23	7	8	194	22.5776	10.6528
Q08211	ATP-dependent RNA helicase A OS=Homo sapiens OX=9606 GN=DHX9 PE=1 SV=4 - [DHX9_HUMAN]	36.06	4	38	38	83	29.29	28	39	34.41	34	44	1270	140.869	6.84424
Q13201	Multimerin-1 OS=Homo sapiens OX=9606 GN=MMRN1 PE=1 SV=3 - [MMRN1_HUMAN]	35.99	3	36	36	66	26.14	26	29	34.36	33	37	1228	138.023	7.92822
O75369	Filamin-B OS=Homo sapiens OX=9606 GN=FLNB PE=1 SV=2 - [FLNB_HUMAN]	35.93	7	62	69	109	20.41	37	38	31.78	62	71	2602	277.99	5.73193
O94973	AP-2 complex subunit alpha-2 OS=Homo sapiens OX=9606 GN=AP2A2 PE=1 SV=2 - [AP2A2_HUMAN]	35.89	19	3	24	51	29.93	20	25	25.56	19	26	939	103.895	6.96143
A0A2R8Y849	40S ribosomal protein S24 OS=Homo sapiens OX=9606 GN=RPS24 PE=1 SV=1 - [A0A2R8Y849_HUMAN]	35.88	5	5	5	12	26.72	4	6	35.88	5	6	131	15.1873	10.9019
Q8NC51	Plasminogen activator inhibitor 1 RNA-binding protein OS=Homo sapiens OX=9606 GN=SERBP1 PE=1 SV=2 - [PAIRB_HUMAN]	35.78	5	13	13	24	33.82	12	14	26.47	8	10	408	44.9385	8.646
H0Y4R1	Inosine-5'-monophosphate dehydrogenase 2 (Fragment) OS=Homo sapiens OX=9606 GN=IMPDH2 PE=1 SV=1 - [H0Y4R1_HUMAN]	35.74	6	12	13	20	22.34	9	11	26.6	9	9	470	51.0352	8.17725
A8K9J7	Histone H2B OS=Homo sapiens OX=9606 PE=2 SV=1 - [A8K9J7_HUMAN]	35.71	17	2	5	15	35.71	4	8	35.71	5	7	126	13.9876	10.3159
J3KSW8	Myosin phosphatase Rho-interacting protein (Fragment) OS=Homo sapiens OX=9606 GN=MPRIP PE=1 SV=1 - [J3KSW8_HUMAN]	35.66	17	25	26	42	26.42	18	18	30.81	22	24	844	95.8704	6.03662
Q13151	Heterogeneous nuclear ribonucleoprotein A0 OS=Homo sapiens OX=9606 GN=HNRNPA0 PE=1 SV=1 - [ROA0_HUMAN]	35.41	1	6	8	19	19.02	5	7	35.41	8	12	305	30.8218	9.29053
Q53G58	Coronin (Fragment) OS=Homo sapiens OX=9606 PE=2 SV=1 - [Q53G58_HUMAN]	35.23	15	13	13	21	22.57	9	10	30.8	11	11	474	53.2471	7.07861
Q8IXT5	RNA-binding protein 12B OS=Homo sapiens OX=9606 GN=RBM12B PE=1 SV=2 - [RB12B_HUMAN]	35.06	6	30	30	43	28.57	24	26	22.68	17	17	1001	118.03	6.81494
P06899	Histone H2B type 1-J OS=Homo sapiens OX=9606 GN=H2BC11 PE=1 SV=3 - [H2B1J_HUMAN]	34.92	10	1	4	14	34.92	4	8	34.92	4	6	126	13.8956	10.3159
K7EM56	40S ribosomal protein S15 OS=Homo sapiens OX=9606 GN=RPS15 PE=1 SV=2 - [K7EM56_HUMAN]	34.82	8	2	2	4	34.82	2	4				112	12.9821	10.8872
Q60FE6	Filamin A OS=Homo sapiens OX=9606 GN=FLNA PE=2 SV=1 - [Q60FE6_HUMAN]	34.69	17	58	66	94	14.74	27	29	30.74	58	65	2612	277.332	6.04932
Q9P0K7	Ankycorbin OS=Homo sapiens OX=9606 GN=RAI14 PE=1 SV=2 - [RAI14_HUMAN]	34.69	12	29	29	55	28.78	24	27	30.31	25	28	980	109.973	6.21436
B4DGF1	cDNA FLJ56479, highly similar to Eukaryotic translation initiation factor 4 gamma 1 OS=Homo sapiens OX=9606 PE=2 SV=1 - [B4DGF1_HUMAN]	34.67	15	1	48	105	25.8	38	51	31.42	40	54	1566	172.053	5.32568
P26599	Polypyrimidine tract-binding protein 1 OS=Homo sapiens OX=9606 GN=PTBP1 PE=1 SV=1 - [PTBP1_HUMAN]	34.65	23	13	13	25	21.28	9	10	30.51	11	15	531	57.1856	9.17334
Q9NR30	Nucleolar RNA helicase 2 OS=Homo sapiens OX=9606 GN=DDX21 PE=1 SV=5 - [DDX21_HUMAN]	34.48	3	19	21	38	24.01	15	18	27.2	16	20	783	87.2904	9.27588
F4ZW64	NF90a OS=Homo sapiens OX=9606 PE=2 SV=1 - [F4ZW64_HUMAN]	34.47	19	19	19	39	28.35	14	18	29.91	16	21	702	75.9127	7.91357
J3KRF5	Clathrin heavy chain 1 (Fragment) OS=Homo sapiens OX=9606 GN=CLTC PE=1 SV=1 - [J3KRF5_HUMAN]	34.35	2	1	7	18	34.35	7	8	20.61	5	10	131	15.5898	5.23682
B1ANR0	Polyadenylate-binding protein OS=Homo sapiens OX=9606 GN=PABPC4 PE=1 SV=1 - [B1ANR0_HUMAN]	34.31	14	8	21	44	31.38	18	24	25.69	16	20	615	67.9279	9.45166
H7C2W9	60S ribosomal protein L31 (Fragment) OS=Homo sapiens OX=9606 GN=RPL31 PE=1 SV=1 - [H7C2W9_HUMAN]	34.26	8	4	4	7	20.37	2	2	34.26	4	5	108	12.8031	11.0044
P08238	Heat shock protein HSP 90-beta OS=Homo sapiens OX=9606 GN=HSP90AB1 PE=1 SV=4 - [HS90B_HUMAN]	34.25	18	10	23	40	28.45	19	21	28.59	19	19	724	83.2121	5.03369
M0R210	40S ribosomal protein S16 OS=Homo sapiens OX=9606 GN=RPS16 PE=1 SV=1 - [M0R210_HUMAN]	34.11	6	4	4	12	34.11	4	7	34.11	4	5	129	14.41	10.228
P30050	60S ribosomal protein L12 OS=Homo sapiens OX=9606 GN=RPL12 PE=1 SV=1 - [RL12_HUMAN]	33.94	4	4	4	7	33.94	4	4	24.85	3	3	165	17.8075	9.42236
Q9P2I0	Cleavage and polyadenylation specificity factor subunit 2 OS=Homo sapiens OX=9606 GN=CPSF2 PE=1 SV=2 - [CPSF2_HUMAN]	33.76	6	19	19	31	28.13	15	16	28.13	15	15	782	88.4307	5.10986
Q9UH99	SUN domain-containing protein 2 OS=Homo sapiens OX=9606 GN=SUN2 PE=1 SV=3 - [SUN2_HUMAN]	33.75	13	17	17	31	28.87	14	16	21.76	12	15	717	80.2616	6.72705
A0A3Q8AM27	Protein arginine N-methyltransferase 1 transcript variant 40 OS=Homo sapiens OX=9606 GN=PRMT1 PE=2 SV=1 - [A0A3Q8AM27_HUMAN]	33.54	56	10	10	21	29.78	9	10	30.09	9	11	319	36.6984	5.89697
B4DVQ5	Eukaryotic translation initiation factor 3 subunit C OS=Homo sapiens OX=9606 GN=EIF3C PE=2 SV=1 - [B4DVQ5_HUMAN]	33.52	14	30	30	91	28.73	26	46	29.62	27	45	898	103.58	5.52881
B3KX19	116 kDa U5 small nuclear ribonucleoprotein component OS=Homo sapiens OX=9606 PE=2 SV=1 - [B3KX19_HUMAN]	33.47	9	23	23	39	23.28	15	17	25.26	18	22	962	108.142	4.99561
B7Z6P1	cDNA FLJ53662, highly similar to Actin, alpha skeletal muscle OS=Homo sapiens OX=9606 PE=2 SV=1 - [B7Z6P1_HUMAN]	33.24	49	1	11	54	30.9	10	28	30.9	10	26	343	38.5541	5.37646
E7EX53	Ribosomal protein L15 (Fragment) OS=Homo sapiens OX=9606 GN=RPL15 PE=1 SV=1 - [E7EX53_HUMAN]	33.08	10	4	4	8	21.05	3	4	33.08	4	4	133	15.7125	11.0044
P62753	40S ribosomal protein S6 OS=Homo sapiens OX=9606 GN=RPS6 PE=1 SV=1 - [RS6_HUMAN]	32.93	5	8	8	22	30.12	7	10	32.93	8	12	249	28.663	10.8433
A0A024R4A5	Trinucleotide repeat containing 15, isoform CRA_a OS=Homo sapiens OX=9606 GN=TNRC15 PE=4 SV=1 - [A0A024R4A5_HUMAN]	32.74	16	35	35	82	31.05	31	51	27.58	25	31	1298	149.85	5.5415
Q96II8	DISP complex protein LRCH3 OS=Homo sapiens OX=9606 GN=LRCH3 PE=1 SV=2 - [LRCH3_HUMAN]	32.69	10	15	16	23	27.54	13	14	15.7	9	9	777	86.03	6.7124
A0A087X2D0	Serine/arginine-rich-splicing factor 3 OS=Homo sapiens OX=9606 GN=SRSF3 PE=1 SV=1 - [A0A087X2D0_HUMAN]	32.63	2	2	3	4	32.63	3	3	9.47	1	1	95	10.314	5.13525
P21980	Protein-glutamine gamma-glutamyltransferase 2 OS=Homo sapiens OX=9606 GN=TGM2 PE=1 SV=2 - [TGM2_HUMAN]	32.61	12	17	17	26	26.2	14	14	21.98	11	12	687	77.2797	5.22412
Q8N5A0	Eukaryotic translation initiation factor 5B OS=Homo sapiens OX=9606 GN=EIF5B PE=1 SV=1 - [Q8N5A0_HUMAN]	32.54	7	40	40	80	27.05	28	31	31.8	35	49	1220	138.716	5.46533
Q86XP3	ATP-dependent RNA helicase DDX42 OS=Homo sapiens OX=9606 GN=DDX42 PE=1 SV=1 - [DDX42_HUMAN]	32.52	11	25	25	56	29.21	22	28	27.61	21	28	938	102.912	7.02002
K7EL20	Eukaryotic translation initiation factor 3 subunit G (Fragment) OS=Homo sapiens OX=9606 GN=EIF3G PE=1 SV=8 - [K7EL20_HUMAN]	32.44	5	1	7	11	32.44	7	7	12.98	4	4	262	29.2647	5.41455
B2R7C5	DNA helicase OS=Homo sapiens OX=9606 PE=2 SV=1 - [B2R7C5_HUMAN]	32.43	10	22	22	32	23.14	15	16	24.13	16	16	808	90.952	5.77002
Q9Y6M1	Insulin-like growth factor 2 mRNA-binding protein 2 OS=Homo sapiens OX=9606 GN=IGF2BP2 PE=1 SV=2 - [IF2B2_HUMAN]	32.39	3	12	15	20	21.04	10	11	20.2	9	9	599	66.0806	8.45557
H0YA96	Heterogeneous nuclear ribonucleoprotein D0 (Fragment) OS=Homo sapiens OX=9606 GN=HNRNPD PE=1 SV=1 - [H0YA96_HUMAN]	32.38	13	6	7	10	20	5	6	24.29	4	4	210	23.9062	9.5835
Q15293	Reticulocalbin-1 OS=Homo sapiens OX=9606 GN=RCN1 PE=1 SV=1 - [RCN1_HUMAN]	32.33	3	8	8	11	22.36	4	4	20.54	6	7	331	38.8662	4.99561
A0A024RDB2	Ras-GTPase activating protein SH3 domain-binding protein 2, isoform CRA_b OS=Homo sapiens OX=9606 GN=G3BP2 PE=4 SV=1 - [A0A024RDB2_HUMAN]	32.29	13	9	9	18	30.51	8	9	19.82	7	9	449	50.7861	5.37646
A0A4D5RAC7	Tr-type G domain-containing protein OS=Homo sapiens OX=9606 PE=4 SV=1 - [A0A4D5RAC7_HUMAN]	32.24	75	11	11	29	32.24	11	15	32.24	10	14	425	46.1811	9.02686
Q6PKG0	La-related protein 1 OS=Homo sapiens OX=9606 GN=LARP1 PE=1 SV=2 - [LARP1_HUMAN]	32.21	13	26	26	49	22.45	18	23	25.64	20	26	1096	123.434	8.82178
A0A0J9YVP6	60 kDa poly(U)-binding-splicing factor (Fragment) OS=Homo sapiens OX=9606 GN=PUF60 PE=1 SV=1 - [A0A0J9YVP6_HUMAN]	32.21	13	12	12	21	16.85	7	8	29.21	11	13	534	57.3624	5.35107
Q13283	Ras GTPase-activating protein-binding protein 1 OS=Homo sapiens OX=9606 GN=G3BP1 PE=1 SV=1 - [G3BP1_HUMAN]	32.19	12	11	11	28	21.03	6	15	31.33	10	13	466	52.1321	5.51611
W6I206	Lysyl oxidase homolog OS=Homo sapiens OX=9606 GN=LOXL2 PE=2 SV=1 - [W6I206_HUMAN]	32.1	10	17	17	28	22.5	11	12	25.79	14	16	729	81.144	6.7124
Q9NZB2	Constitutive coactivator of PPAR-gamma-like protein 1 OS=Homo sapiens OX=9606 GN=FAM120A PE=1 SV=2 - [F120A_HUMAN]	32.02	5	24	25	45	21.82	18	20	28.89	22	25	1118	121.811	8.88037
J3KS54	Protein flightless-1 homolog OS=Homo sapiens OX=9606 GN=FLII PE=1 SV=1 - [J3KS54_HUMAN]	32	7	1	17	22	12.57	7	8	26.29	14	14	700	78.0379	6.31592
H0YCC8	Polyadenylate-binding protein 4 (Fragment) OS=Homo sapiens OX=9606 GN=PABPC4 PE=1 SV=1 - [H0YCC8_HUMAN]	31.98	1	1	7	12	27.41	6	6	24.37	5	6	197	22.6605	9.05615
Q2TAY7	WD40 repeat-containing protein SMU1 OS=Homo sapiens OX=9606 GN=SMU1 PE=1 SV=2 - [SMU1_HUMAN]	31.97	1	13	13	27	26.9	11	13	29.63	11	14	513	57.5072	7.18115
A0A481SHK9	Hemoglobin subunit beta OS=Homo sapiens OX=9606 GN=HBB PE=3 SV=1 - [A0A481SHK9_HUMAN]	31.97	80	4	4	4	31.97	4	4				147	15.9583	7.6499
J3QQQ9	KOW domain-containing protein OS=Homo sapiens OX=9606 PE=3 SV=1 - [J3QQQ9_HUMAN]	31.78	11	1	5	8	24.3	4	4	22.43	3	4	107	12.6839	10.7847
B2RAU5	Sorting nexin OS=Homo sapiens OX=9606 PE=2 SV=1 - [B2RAU5_HUMAN]	31.6	5	13	13	26	26.72	12	14	20.84	8	12	595	66.5196	5.65576
B2R4M6	Protein S100 OS=Homo sapiens OX=9606 PE=2 SV=1 - [B2R4M6_HUMAN]	31.58	2	3	3	3	31.58	3	3				114	13.2015	6.12549
O75821	Eukaryotic translation initiation factor 3 subunit G OS=Homo sapiens OX=9606 GN=EIF3G PE=1 SV=2 - [EIF3G_HUMAN]	31.56	9	2	8	13	31.56	8	8	15.63	5	5	320	35.5889	6.12549
A0A2R8YHD2	Tropomyosin alpha-4 chain (Fragment) OS=Homo sapiens OX=9606 GN=TPM4 PE=1 SV=2 - [A0A2R8YHD2_HUMAN]	31.45	4	1	9	20	16.13	5	6	31.05	8	14	248	28.6876	4.65283
P62854	40S ribosomal protein S26 OS=Homo sapiens OX=9606 GN=RPS26 PE=1 SV=3 - [RS26_HUMAN]	31.3	5	3	3	7	18.26	2	3	31.3	3	4	115	13.0071	11.0044
P23588	Eukaryotic translation initiation factor 4B OS=Homo sapiens OX=9606 GN=EIF4B PE=1 SV=2 - [IF4B_HUMAN]	31.26	12	19	19	43	31.26	18	28	20.46	12	15	611	69.1103	5.73193
A0A024RAC0	Leucine zipper protein 1, isoform CRA_a OS=Homo sapiens OX=9606 GN=LUZP1 PE=4 SV=1 - [A0A024RAC0_HUMAN]	31.13	5	26	26	45	30.02	25	27	18.49	16	18	1076	120.231	8.63135
Q96D15	Reticulocalbin-3 OS=Homo sapiens OX=9606 GN=RCN3 PE=1 SV=1 - [RCN3_HUMAN]	31.1	3	7	7	9	17.99	4	4	19.51	5	5	328	37.47	4.89404
B4DGF8	cDNA FLJ57877, highly similar to Cleavage and polyadenylation specificity factor 7 OS=Homo sapiens OX=9606 PE=2 SV=1 - [B4DGF8_HUMAN]	30.95	15	12	12	21	28.57	11	12	24.24	9	9	462	51.0748	7.78174
A0A2R8Y804	Catenin beta-1 OS=Homo sapiens OX=9606 GN=CTNNB1 PE=1 SV=1 - [A0A2R8Y804_HUMAN]	30.63	18	11	15	26	27.49	13	15	21.37	10	11	702	77.1576	6.59521
E9PDF6	Unconventional myosin-Ib OS=Homo sapiens OX=9606 GN=MYO1B PE=1 SV=1 - [E9PDF6_HUMAN]	30.62	14	28	29	53	22.58	21	25	25.56	25	28	1107	128.4	9.30518
O00443	Phosphatidylinositol 4-phosphate 3-kinase C2 domain-containing subunit alpha OS=Homo sapiens OX=9606 GN=PIK3C2A PE=1 SV=2 - [P3C2A_HUMAN]	30.55	5	42	42	73	18.51	26	28	28.47	37	45	1686	190.559	8.01611
Q14151	Scaffold attachment factor B2 OS=Homo sapiens OX=9606 GN=SAFB2 PE=1 SV=1 - [SAFB2_HUMAN]	30.43	5	13	27	58	29.7	25	31	25.5	20	27	953	107.408	6.16357
B4DNK4	Pyruvate kinase OS=Homo sapiens OX=9606 GN=PKM PE=1 SV=1 - [B4DNK4_HUMAN]	30.42	23	12	12	20	23.85	8	9	20.79	8	11	457	49.8659	7.82568
Q2TSD2	Aging-associated gene 7 protein OS=Homo sapiens OX=9606 PE=2 SV=1 - [Q2TSD2_HUMAN]	30.21	11	5	8	17	30.21	8	10	20.59	6	7	374	41.4361	7.73779
P12236	ADP/ATP translocase 3 OS=Homo sapiens OX=9606 GN=SLC25A6 PE=1 SV=4 - [ADT3_HUMAN]	30.2	9	3	7	11	17.79	5	5	26.51	6	6	298	32.8452	9.74463
P51991	Heterogeneous nuclear ribonucleoprotein A3 OS=Homo sapiens OX=9606 GN=HNRNPA3 PE=1 SV=2 - [ROA3_HUMAN]	30.16	5	10	12	23	15.08	7	9	27.25	10	14	378	39.5706	9.01221
H0YI43	Myosin light polypeptide 6 (Fragment) OS=Homo sapiens OX=9606 GN=MYL6 PE=1 SV=1 - [H0YI43_HUMAN]	30.12	2	1	3	10	30.12	3	7	30.12	3	3	83	9.24322	4.77979
P43243	Matrin-3 OS=Homo sapiens OX=9606 GN=MATR3 PE=1 SV=2 - [MATR3_HUMAN]	30.11	25	20	20	40	24.09	14	18	25.97	18	22	847	94.5648	6.25244
H7BXY3	RNA helicase OS=Homo sapiens OX=9606 GN=DHX30 PE=1 SV=1 - [H7BXY3_HUMAN]	30.02	3	28	28	48	23.33	21	24	23.5	22	24	1166	130.469	8.55811
Q8IUE6	Histone H2A type 2-B OS=Homo sapiens OX=9606 GN=H2AC21 PE=1 SV=3 - [H2A2B_HUMAN]	30	7	1	3	15	30	3	12	23.08	2	3	130	13.9868	10.8872
P36578	60S ribosomal protein L4 OS=Homo sapiens OX=9606 GN=RPL4 PE=1 SV=5 - [RL4_HUMAN]	29.98	10	12	12	22	22.72	9	12	25.76	9	10	427	47.6674	11.063
B4DY09	Interleukin enhancer-binding factor 2 OS=Homo sapiens OX=9606 GN=ILF2 PE=1 SV=1 - [B4DY09_HUMAN]	29.83	6	7	7	8	7.39	2	2	26.99	6	6	352	38.8862	4.94482
Q12965	Unconventional myosin-Ie OS=Homo sapiens OX=9606 GN=MYO1E PE=1 SV=2 - [MYO1E_HUMAN]	29.69	13	25	27	46	18.41	17	19	27.08	24	27	1108	126.982	8.92432
P49756	RNA-binding protein 25 OS=Homo sapiens OX=9606 GN=RBM25 PE=1 SV=3 - [RBM25_HUMAN]	29.66	5	26	26	51	27.88	24	28	25.15	21	23	843	100.124	6.31592
Q6PJ79	ITSN2 protein OS=Homo sapiens OX=9606 PE=2 SV=1 - [Q6PJ79_HUMAN]	29.64	4	1	15	20	11.25	9	9	25.89	11	11	560	63.629	9.12939
B4DMT5	Eukaryotic translation initiation factor 3 subunit F OS=Homo sapiens OX=9606 GN=EIF3F PE=2 SV=1 - [B4DMT5_HUMAN]	29.64	8	7	7	15	25.73	6	8	24.76	6	7	307	33.219	5.59229
Q9Y4E8	Ubiquitin carboxyl-terminal hydrolase 15 OS=Homo sapiens OX=9606 GN=USP15 PE=1 SV=3 - [UBP15_HUMAN]	29.56	16	24	26	47	23.14	19	23	23.34	21	24	981	112.348	5.22412
B7Z2Z1	cDNA FLJ59523, highly similar to Scaffold attachment factor B OS=Homo sapiens OX=9606 PE=2 SV=1 - [B7Z2Z1_HUMAN]	29.47	11	9	23	44	22.81	17	21	24.66	18	23	811	91.0304	7.23975
E9PE17	28S ribosomal protein S17, mitochondrial (Fragment) OS=Homo sapiens OX=9606 GN=MRPS17 PE=1 SV=1 - [E9PE17_HUMAN]	29.46	4	2	2	3	6.98	1	1	29.46	2	2	129	14.3649	9.84717
Q9Y2X7	ARF GTPase-activating protein GIT1 OS=Homo sapiens OX=9606 GN=GIT1 PE=1 SV=2 - [GIT1_HUMAN]	29.43	13	13	15	23	26.15	12	12	19.45	10	11	761	84.2888	6.80029
A0A2R8Y811	40S ribosomal protein S14 (Fragment) OS=Homo sapiens OX=9606 GN=RPS14 PE=1 SV=1 - [A0A2R8Y811_HUMAN]	29.33	4	3	3	8	29.33	3	4	29.33	3	4	150	16.1494	10.0522
F8WJN3	Cleavage and polyadenylation specificity factor subunit 6 OS=Homo sapiens OX=9606 GN=CPSF6 PE=1 SV=1 - [F8WJN3_HUMAN]	29.29	7	10	10	18	22.18	7	8	26.15	9	10	478	52.2378	6.43018
G3V203	60S ribosomal protein L18 OS=Homo sapiens OX=9606 GN=RPL18 PE=1 SV=1 - [G3V203_HUMAN]	29.27	9	4	4	9	21.34	3	3	29.27	4	6	164	18.7445	11.5903
A0A024R462	Fibronectin OS=Homo sapiens OX=9606 GN=FN1 PE=4 SV=1 - [A0A024R462_HUMAN]	29.26	29	44	44	74	15.16	23	26	27.22	41	48	2355	259.049	5.73193
B4DEH8	Polyadenylate-binding protein 2 OS=Homo sapiens OX=9606 GN=PABPN1 PE=1 SV=1 - [B4DEH8_HUMAN]	29.17	4	3	3	4	22.62	2	2	23.21	2	2	168	18.9784	9.23193
Q07666	KH domain-containing, RNA-binding, signal transduction-associated protein 1 OS=Homo sapiens OX=9606 GN=KHDRBS1 PE=1 SV=1 - [KHDR1_HUMAN]	29.12	8	10	10	45	24.83	8	25	29.12	9	20	443	48.1972	8.66064
Q13045	Protein flightless-1 homolog OS=Homo sapiens OX=9606 GN=FLII PE=1 SV=2 - [FLII_HUMAN]	29	12	12	28	40	14.97	15	17	21.12	21	23	1269	144.66	6.04932
Q92747	Actin-related protein 2/3 complex subunit 1A OS=Homo sapiens OX=9606 GN=ARPC1A PE=1 SV=2 - [ARC1A_HUMAN]	28.92	6	7	8	12	23.78	6	7	17.84	5	5	370	41.5427	8.17725
P38159	RNA-binding motif protein, X chromosome OS=Homo sapiens OX=9606 GN=RBMX PE=1 SV=3 - [RBMX_HUMAN]	28.9	14	11	11	24	24.81	9	11	23.79	9	13	391	42.3063	10.0522
P41091	Eukaryotic translation initiation factor 2 subunit 3 OS=Homo sapiens OX=9606 GN=EIF2S3 PE=1 SV=3 - [IF2G_HUMAN]	28.6	3	9	9	16	26.91	8	9	19.28	7	7	472	51.0772	8.39697
Q8TB01	Similar to cytoskeleton-associated protein 4 (Fragment) OS=Homo sapiens OX=9606 PE=2 SV=1 - [Q8TB01_HUMAN]	28.57	4	12	12	17	23.04	10	10	16.96	7	7	560	62.023	5.68115
P05141	ADP/ATP translocase 2 OS=Homo sapiens OX=9606 GN=SLC25A5 PE=1 SV=7 - [ADT2_HUMAN]	28.52	3	4	8	14	20.47	6	6	28.52	8	8	298	32.8312	9.68604
A8K6Q4	cDNA FLJ76888, highly similar to Homo sapiens RNA binding motif protein 6 (RBM6), mRNA OS=Homo sapiens OX=9606 PE=2 SV=1 - [A8K6Q4_HUMAN]	28.5	10	29	31	48	18.61	19	20	25.2	26	28	1123	128.539	6.31592
P33176	Kinesin-1 heavy chain OS=Homo sapiens OX=9606 GN=KIF5B PE=1 SV=1 - [KINH_HUMAN]	28.45	33	15	21	31	17.65	13	15	20.15	16	16	963	109.617	6.50732
Q9C0C2	182 kDa tankyrase-1-binding protein OS=Homo sapiens OX=9606 GN=TNKS1BP1 PE=1 SV=4 - [TB182_HUMAN]	28.28	5	33	33	49	17	20	20	22.44	28	29	1729	181.685	4.85596
Q8N1H4	cDNA FLJ40872 fis, clone TUTER2000283, highly similar to Homo sapiens transformer-2-beta (SFRS10) gene OS=Homo sapiens OX=9606 PE=2 SV=1 - [Q8N1H4_HUMAN]	28.17	7	5	5	11	12.3	2	3	28.17	5	8	252	29.1832	10.6528
V9GZ17	Tubulin alpha-8 chain (Fragment) OS=Homo sapiens OX=9606 GN=TUBA8 PE=1 SV=1 - [V9GZ17_HUMAN]	28	1	1	5	11	23.27	4	5	28	5	6	275	31.0508	8.29443
B3KM80	Nucleolin OS=Homo sapiens OX=9606 GN=NCL PE=2 SV=1 - [B3KM80_HUMAN]	27.99	6	16	16	34	22.2	14	16	27.99	15	18	536	58.5193	4.66553
A0A024R4E5	High density lipoprotein binding protein (Vigilin), isoform CRA_a OS=Homo sapiens OX=9606 GN=HDLBP PE=1 SV=1 - [A0A024R4E5_HUMAN]	27.92	29	27	27	42	21.53	20	21	22.63	21	21	1268	141.352	6.87354
B4E0Q4	DRB sensitivity-inducing factor large subunit OS=Homo sapiens OX=9606 GN=SUPT5H PE=2 SV=1 - [B4E0Q4_HUMAN]	27.91	5	20	20	30	20.51	13	14	22.3	14	16	946	104.318	7.48877
A0A6I8PIX7	Supervillin OS=Homo sapiens OX=9606 GN=SVIL PE=1 SV=1 - [A0A6I8PIX7_HUMAN]	27.84	8	16	40	63	14.71	21	27	23.53	34	36	1904	213.495	7.28369
Q96HP0	Dedicator of cytokinesis protein 6 OS=Homo sapiens OX=9606 GN=DOCK6 PE=1 SV=3 - [DOCK6_HUMAN]	27.7	10	13	42	72	17.68	27	31	24.18	36	41	2047	229.414	6.7417
P56134	ATP synthase subunit f, mitochondrial OS=Homo sapiens OX=9606 GN=ATP5MF PE=1 SV=3 - [ATPK_HUMAN]	27.66	6	2	2	3	27.66	2	2	13.83	1	1	94	10.9107	9.67139
B7Z9U8	cDNA, FLJ78962, highly similar to Dedicator of cytokinesis protein 6 OS=Homo sapiens OX=9606 PE=2 SV=1 - [B7Z9U8_HUMAN]	27.56	6	1	29	48	16.88	18	21	23.81	25	27	1386	154.439	6.85889
B2R858	RNA helicase OS=Homo sapiens OX=9606 PE=2 SV=1 - [B2R858_HUMAN]	27.54	3	10	10	17	20.97	8	9	22.46	8	8	472	53.1827	8.66064
P07900	Heat shock protein HSP 90-alpha OS=Homo sapiens OX=9606 GN=HSP90AA1 PE=1 SV=5 - [HS90A_HUMAN]	27.46	20	9	20	32	25.68	17	17	20.63	15	15	732	84.6067	5.021
K7ERI7	60S ribosomal protein L22 OS=Homo sapiens OX=9606 GN=RPL22 PE=1 SV=1 - [K7ERI7_HUMAN]	27.37	8	2	2	3	11.58	1	1	27.37	2	2	95	11.1617	6.80029
Q96KK5	Histone H2A type 1-H OS=Homo sapiens OX=9606 GN=H2AC12 PE=1 SV=3 - [H2A1H_HUMAN]	27.34	19	1	3	16	27.34	3	12	20.31	2	4	128	13.8978	10.8872
Q5JRI1	Serine/arginine-rich-splicing factor 10 OS=Homo sapiens OX=9606 GN=SRSF10 PE=1 SV=1 - [Q5JRI1_HUMAN]	27.33	6	6	6	9	27.33	4	4	20.35	5	5	172	20.9005	10.4771
H7BY36	RNA-binding protein EWS (Fragment) OS=Homo sapiens OX=9606 GN=EWSR1 PE=1 SV=1 - [H7BY36_HUMAN]	27.27	1	1	7	30	25.32	6	16	22.4	6	14	308	32.1604	9.81787
C1PHC4	CD44 antigen (Fragment) OS=Homo sapiens OX=9606 GN=CD44 PE=4 SV=1 - [C1PHC4_HUMAN]	27.27	13	1	1	1	27.27	1	1				44	4.84929	6.46826
P13639	Elongation factor 2 OS=Homo sapiens OX=9606 GN=EEF2 PE=1 SV=4 - [EF2_HUMAN]	27.16	7	17	17	25	20.28	13	14	18.07	11	11	858	95.277	6.82959
B3KTE3	cDNA FLJ38125 fis, clone D6OST2000127, moderately similar to RAS-RELATED PROTEIN RAB-8B OS=Homo sapiens OX=9606 PE=2 SV=1 - [B3KTE3_HUMAN]	27.16	90	2	2	3	27.16	2	2	13.58	1	1	81	9.42895	8.73389
A8KAK1	cDNA FLJ77398, highly similar to Homo sapiens UDP-glucose ceramide glucosyltransferase-like 1, transcript variant 2, mRNA OS=Homo sapiens OX=9606 PE=2 SV=1 - [A8KAK1_HUMAN]	27.11	7	29	29	47	22.27	24	25	17.5	20	22	1531	174.897	5.51611
B4E3P1	cDNA FLJ57036, highly similar to Homo sapiens tropomyosin 2 (beta) (TPM2), transcript variant 2, mRNA OS=Homo sapiens OX=9606 PE=2 SV=1 - [B4E3P1_HUMAN]	27.06	3	1	9	27	24.75	8	13	27.06	9	14	303	34.0763	5.04639
B5MDW0	Erythroblast transformation-specific transcription factor ERG variant 10 OS=Homo sapiens OX=9606 GN=ERG PE=1 SV=1 - [B5MDW0_HUMAN]	27.03	14	7	7	12	21.76	6	7	20	5	5	455	51.228	7.44482
B3KRV6	cDNA FLJ34961 fis, clone NTONG2003839, highly similar to CONNECTIVE TISSUE GROWTH FACTOR OS=Homo sapiens OX=9606 PE=2 SV=1 - [B3KRV6_HUMAN]	26.91	6	7	7	8	11.3	3	3	18.6	5	5	301	33.2657	8.07471
Q14157	Ubiquitin-associated protein 2-like OS=Homo sapiens OX=9606 GN=UBAP2L PE=1 SV=2 - [UBP2L_HUMAN]	26.86	10	6	19	57	24.66	17	26	26.03	17	31	1087	114.465	7.10791
Q658Z6	Uncharacterized protein DKFZp451J085 OS=Homo sapiens OX=9606 GN=DKFZp451J085 PE=2 SV=1 - [Q658Z6_HUMAN]	26.84	1	1	10	15	25.82	9	9	15.7	6	6	395	43.6676	9.72998
E9PKZ0	60S ribosomal protein L8 (Fragment) OS=Homo sapiens OX=9606 GN=RPL8 PE=1 SV=1 - [E9PKZ0_HUMAN]	26.83	6	4	4	8	22.93	3	3	26.83	4	5	205	22.3752	10.7554
F8W8I6	Nucleolysin TIA-1 isoform p40 OS=Homo sapiens OX=9606 GN=TIA1 PE=1 SV=1 - [F8W8I6_HUMAN]	26.75	7	5	8	17	24.68	7	8	26.75	8	9	385	42.8075	7.73779
P11387	DNA topoisomerase 1 OS=Homo sapiens OX=9606 GN=TOP1 PE=1 SV=2 - [TOP1_HUMAN]	26.67	15	18	18	40	19.74	13	18	23.53	17	22	765	90.6689	9.30518
H0YFA4	Cysteine-rich protein 2 (Fragment) OS=Homo sapiens OX=9606 GN=CRIP2 PE=1 SV=1 - [H0YFA4_HUMAN]	26.56	4	2	2	4	9.9	1	1	26.56	2	3	192	20.6971	8.93896
B4DUG4	cDNA FLJ51308 OS=Homo sapiens OX=9606 PE=2 SV=1 - [B4DUG4_HUMAN]	26.55	3	2	2	3	26.55	2	2	11.5	1	1	113	12.5003	8.17725
D6RD46	LIM and calponin homology domains-containing protein 1 OS=Homo sapiens OX=9606 GN=LIMCH1 PE=1 SV=1 - [D6RD46_HUMAN]	26.53	13	6	20	34	20.41	16	17	21.43	16	17	980	109.867	6.46826
A8K6V3	cDNA FLJ78677, highly similar to Homo sapiens splicing factor 3b, subunit 3, 130kDa (SF3B3), mRNA OS=Homo sapiens OX=9606 PE=2 SV=1 - [A8K6V3_HUMAN]	26.38	8	24	24	37	21.69	19	22	12.9	13	15	1217	135.493	5.21143
Q13796	Protein Shroom2 OS=Homo sapiens OX=9606 GN=SHROOM2 PE=1 SV=1 - [SHRM2_HUMAN]	26.3	9	27	29	45	17.95	19	21	19.12	21	24	1616	176.303	7.09326
B4DZJ6	cDNA FLJ54706, highly similar to Ubiquitin-associated protein 2-like OS=Homo sapiens OX=9606 PE=2 SV=1 - [B4DZJ6_HUMAN]	26.2	2	1	14	43	25.53	13	19	25.2	12	24	897	93.8835	8.32373
O75643	U5 small nuclear ribonucleoprotein 200 kDa helicase OS=Homo sapiens OX=9606 GN=SNRNP200 PE=1 SV=2 - [U520_HUMAN]	26.17	12	49	49	77	14.23	26	27	23.78	45	50	2136	244.353	6.06201
Q7Z478	ATP-dependent RNA helicase DHX29 OS=Homo sapiens OX=9606 GN=DHX29 PE=1 SV=2 - [DHX29_HUMAN]	26.15	3	26	27	43	18.85	19	21	20.31	21	22	1369	155.139	8.08936
B2RMV2	Cytospin-A OS=Homo sapiens OX=9606 GN=CYTSA PE=2 SV=1 - [B2RMV2_HUMAN]	26.14	7	27	27	49	20.41	21	27	18.26	18	22	1117	124.499	5.75732
Q1KMD3	Heterogeneous nuclear ribonucleoprotein U-like protein 2 OS=Homo sapiens OX=9606 GN=HNRNPUL2 PE=1 SV=1 - [HNRL2_HUMAN]	26.1	2	16	16	26	19.14	11	11	18.61	13	15	747	85.0522	4.90674
B4E3H1	cDNA FLJ53284, highly similar to Supervillin OS=Homo sapiens OX=9606 PE=2 SV=1 - [B4E3H1_HUMAN]	26.06	6	1	25	41	16.58	14	16	24.02	23	25	1128	127.322	6.72705
A0A494C0A8	Serine/threonine-protein kinase TBK1 OS=Homo sapiens OX=9606 GN=TBK1 PE=1 SV=1 - [A0A494C0A8_HUMAN]	25.95	16	11	11	19	20.87	9	9	23.96	10	10	551	62.5133	6.85889
B4DRA5	Protein transport protein SEC23 OS=Homo sapiens OX=9606 PE=2 SV=1 - [B4DRA5_HUMAN]	25.88	11	11	14	21	22.64	12	13	12.53	7	8	742	83.7562	7.09326
P0C0S5	Histone H2A.Z OS=Homo sapiens OX=9606 GN=H2AZ1 PE=1 SV=2 - [H2AZ_HUMAN]	25.78	6	2	3	4	14.84	2	2	18.75	2	2	128	13.5446	10.5796
Q53EP0	Fibronectin type III domain-containing protein 3B OS=Homo sapiens OX=9606 GN=FNDC3B PE=1 SV=2 - [FND3B_HUMAN]	25.75	2	21	21	34	16.86	12	14	24.09	20	20	1204	132.803	5.94775
Q09161	Nuclear cap-binding protein subunit 1 OS=Homo sapiens OX=9606 GN=NCBP1 PE=1 SV=1 - [NCBP1_HUMAN]	25.7	3	15	15	24	24.3	14	14	18.35	10	10	790	91.7805	6.43018
J3KMX5	40S ribosomal protein S13 OS=Homo sapiens OX=9606 GN=RPS13 PE=1 SV=1 - [J3KMX5_HUMAN]	25.68	3	3	3	5	16.89	2	2	25.68	3	3	148	16.7223	10.5063
A8K088	RNA helicase OS=Homo sapiens OX=9606 PE=2 SV=1 - [A8K088_HUMAN]	25.62	33	9	10	13	22.17	8	8	9.11	5	5	406	46.0965	5.47803
B4E312	cDNA FLJ53422, highly similar to TATA-binding protein-associated factor 2N OS=Homo sapiens OX=9606 PE=2 SV=1 - [B4E312_HUMAN]	25.57	4	4	6	17	7.85	3	6	25.57	6	11	395	40.0542	9.46631
P42566	Epidermal growth factor receptor substrate 15 OS=Homo sapiens OX=9606 GN=EPS15 PE=1 SV=2 - [EPS15_HUMAN]	25.56	5	17	17	26	13.73	10	11	21.09	14	15	896	98.5948	4.64014
P83881	60S ribosomal protein L36a OS=Homo sapiens OX=9606 GN=RPL36A PE=1 SV=2 - [RL36A_HUMAN]	25.47	7	1	3	5	25.47	3	3	16.04	2	2	106	12.4328	10.5796
B2R4V2	cDNA, FLJ92227, highly similar to Homo sapiens ribosomal protein L36a-like (RPL36AL), mRNA OS=Homo sapiens OX=9606 PE=2 SV=1 - [B2R4V2_HUMAN]	25.47	3	1	3	6	16.04	2	2	25.47	3	4	106	12.5189	10.6528
Q15459	Splicing factor 3A subunit 1 OS=Homo sapiens OX=9606 GN=SF3A1 PE=1 SV=1 - [SF3A1_HUMAN]	25.47	5	15	15	28	21.82	12	15	23.33	12	13	793	88.8305	5.22412
Q6P392	Peptidyl-prolyl cis-trans isomerase (Fragment) OS=Homo sapiens OX=9606 GN=PPIL4 PE=2 SV=1 - [Q6P392_HUMAN]	25.35	7	11	11	22	20.51	9	10	23.5	10	12	434	49.9909	5.14795
U3KQF2	ADP-ribosylation factor 4 OS=Homo sapiens OX=9606 GN=ARF4 PE=1 SV=1 - [U3KQF2_HUMAN]	25.35	4	2	2	4	25.35	2	2	25.35	2	2	71	8.02609	4.95752
P52597	Heterogeneous nuclear ribonucleoprotein F OS=Homo sapiens OX=9606 GN=HNRNPF PE=1 SV=3 - [HNRPF_HUMAN]	25.3	4	5	7	12	22.17	6	8	9.64	3	4	415	45.6429	5.57959
Q96PK6	RNA-binding protein 14 OS=Homo sapiens OX=9606 GN=RBM14 PE=1 SV=2 - [RBM14_HUMAN]	25.26	9	14	14	30	22.87	12	16	21.82	12	14	669	69.4489	9.67139
O43148	mRNA cap guanine-N7 methyltransferase OS=Homo sapiens OX=9606 GN=RNMT PE=1 SV=1 - [MCES_HUMAN]	25.21	10	9	9	13	13.24	5	5	21.22	7	8	476	54.8093	6.60986
P40429	60S ribosomal protein L13a OS=Homo sapiens OX=9606 GN=RPL13A PE=1 SV=2 - [RL13A_HUMAN]	25.12	11	5	5	10	14.78	3	4	25.12	5	6	203	23.5624	10.9312
C9J813	Caldesmon (Fragment) OS=Homo sapiens OX=9606 GN=CALD1 PE=1 SV=1 - [C9J813_HUMAN]	25.05	15	11	11	20	25.05	11	15	15.9	5	5	459	54.1265	5.71924
Q14444	Caprin-1 OS=Homo sapiens OX=9606 GN=CAPRIN1 PE=1 SV=2 - [CAPR1_HUMAN]	24.96	5	14	14	34	24.96	13	19	24.68	13	15	709	78.318	5.24951
B5BU25	U2 snRNP auxiliary factor large subunit OS=Homo sapiens OX=9606 GN=U2AF2 PE=2 SV=1 - [B5BU25_HUMAN]	24.84	3	8	8	12	16.77	6	6	20.38	6	6	471	53.103	9.08545
Q05397	Focal adhesion kinase 1 OS=Homo sapiens OX=9606 GN=PTK2 PE=1 SV=2 - [FAK1_HUMAN]	24.81	33	20	20	28	19.01	14	14	16.06	24	24	1052	119.157	6.62451
Q02880	DNA topoisomerase 2-beta OS=Homo sapiens OX=9606 GN=TOP2B PE=1 SV=3 - [TOP2B_HUMAN]	24.78	11	27	33	55	20.54	27	29	16.3	22	26	1626	183.152	8.00146
B4DRA0	cDNA FLJ58459, highly similar to RNA-binding region-containing protein 2 OS=Homo sapiens OX=9606 PE=2 SV=1 - [B4DRA0_HUMAN]	24.7	18	8	8	11	15.94	5	5	17.13	6	6	502	56.376	10.0229
B2R5Y4	cDNA, FLJ92684, highly similar to Homo sapiens IK cytokine, down-regulator of HLA II (IK), mRNA OS=Homo sapiens OX=9606 PE=2 SV=1 - [B2R5Y4_HUMAN]	24.6	11	11	11	14	18.13	9	9	13.46	5	5	557	65.5777	6.63916
Q7L2H7	Eukaryotic translation initiation factor 3 subunit M OS=Homo sapiens OX=9606 GN=EIF3M PE=1 SV=1 - [EIF3M_HUMAN]	24.6	8	8	8	19	24.33	7	11	24.6	7	8	374	42.4758	5.63037
Q5T2N8	ATPase family AAA domain-containing protein 3C OS=Homo sapiens OX=9606 GN=ATAD3C PE=2 SV=2 - [ATD3C_HUMAN]	24.57	2	2	8	9	12.65	4	4	14.11	5	5	411	46.3501	9.30518
Q9P2E9	Ribosome-binding protein 1 OS=Homo sapiens OX=9606 GN=RRBP1 PE=1 SV=5 - [RRBP1_HUMAN]	24.54	11	26	26	39	20.14	21	22	15.04	16	17	1410	152.365	8.60205
A0A087X0Q1	YTH domain-containing family protein 3 OS=Homo sapiens OX=9606 GN=YTHDF3 PE=1 SV=1 - [A0A087X0Q1_HUMAN]	24.53	10	3	12	18	21.96	11	11	14.24	7	7	583	63.6357	9.0415
P49411	Elongation factor Tu, mitochondrial OS=Homo sapiens OX=9606 GN=TUFM PE=1 SV=2 - [EFTU_HUMAN]	24.34	2	9	9	11	12.61	5	5	17.04	6	6	452	49.5102	7.60596
Q8TD47	40S ribosomal protein S4, Y isoform 2 OS=Homo sapiens OX=9606 GN=RPS4Y2 PE=2 SV=3 - [RS4Y2_HUMAN]	24.33	2	2	8	14	20.53	6	8	20.15	6	6	263	29.2769	10.0815
P26373	60S ribosomal protein L13 OS=Homo sapiens OX=9606 GN=RPL13 PE=1 SV=4 - [RL13_HUMAN]	24.17	7	5	5	8	24.17	5	5	16.11	3	3	211	24.2465	11.6489
A0A1P7ZIN0	L-afadin OS=Homo sapiens OX=9606 PE=2 SV=1 - [A0A1P7ZIN0_HUMAN]	24.09	15	31	31	46	14.65	20	20	17.01	23	26	1822	206.435	6.46826
Q9NVU3	cDNA FLJ10506 fis, clone NT2RP2000510 OS=Homo sapiens OX=9606 PE=2 SV=1 - [Q9NVU3_HUMAN]	24.07	7	15	15	22	14.47	10	10	18.75	12	12	864	96.3162	6.65381
A8KAQ5	U1 small nuclear ribonucleoprotein 70 kDa OS=Homo sapiens OX=9606 PE=2 SV=1 - [A8KAQ5_HUMAN]	24.03	5	12	12	27	21.97	11	14	23.8	10	13	437	51.4649	10.0083
P62851	40S ribosomal protein S25 OS=Homo sapiens OX=9606 GN=RPS25 PE=1 SV=1 - [RS25_HUMAN]	24	1	3	3	9	24	3	5	15.2	2	4	125	13.7337	10.1108
E5RIP1	40S ribosomal protein S20 OS=Homo sapiens OX=9606 GN=RPS20 PE=1 SV=1 - [E5RIP1_HUMAN]	23.91	3	1	1	3	23.91	1	1	23.91	1	2	46	5.42587	9.61279
Q05D20	THRAP3 protein (Fragment) OS=Homo sapiens OX=9606 GN=THRAP3 PE=2 SV=1 - [Q05D20_HUMAN]	23.86	4	1	7	13	23.86	6	8	19.3	5	5	373	41.589	11.5903
A0A5C2GD37	IGH + IGL c608_light_IGKV3-15_IGKJ4 (Fragment) OS=Homo sapiens OX=9606 PE=2 SV=1 - [A0A5C2GD37_HUMAN]	23.85	1	1	1	1				23.85	1	1	109	11.7508	8.96826
D3DVC4	Nestin, isoform CRA_c OS=Homo sapiens OX=9606 GN=NES PE=3 SV=1 - [D3DVC4_HUMAN]	23.81	6	29	29	47	12.89	16	19	19.06	24	28	1621	177.32	4.36084
S4R3B5	Protein transport protein Sec61 subunit beta OS=Homo sapiens OX=9606 GN=SEC61B PE=1 SV=1 - [S4R3B5_HUMAN]	23.81	3	1	1	2	23.81	1	1	23.81	1	1	42	4.87056	9.53955
D6RIB3	H/ACA ribonucleoprotein complex subunit OS=Homo sapiens OX=9606 GN=NAF1 PE=1 SV=1 - [D6RIB3_HUMAN]	23.81	2	1	1	1	23.81	1	1				42	4.94228	4.64014
A0A6I8PRN4	Glutamine--fructose-6-phosphate transaminase (isomerizing) OS=Homo sapiens OX=9606 GN=GFPT1 PE=1 SV=1 - [A0A6I8PRN4_HUMAN]	23.81	9	11	11	16	10.84	5	6	20.03	9	10	609	68.4979	6.49365
B2RAH5	Protein phosphatase 1 regulatory subunit OS=Homo sapiens OX=9606 PE=2 SV=1 - [B2RAH5_HUMAN]	23.79	13	24	24	31	17.67	16	17	13.88	14	14	1030	115.259	5.42725
O15143	Actin-related protein 2/3 complex subunit 1B OS=Homo sapiens OX=9606 GN=ARPC1B PE=1 SV=3 - [ARC1B_HUMAN]	23.66	8	4	5	7	18.82	4	4	14.52	3	3	372	40.9234	8.35303
P05109	Protein S100-A8 OS=Homo sapiens OX=9606 GN=S100A8 PE=1 SV=1 - [S10A8_HUMAN]	23.66	1	2	2	3	23.66	2	2	11.83	1	1	93	10.8276	7.03467
P49750	YLP motif-containing protein 1 OS=Homo sapiens OX=9606 GN=YLPM1 PE=1 SV=4 - [YLPM1_HUMAN]	23.63	7	45	45	85	16.59	31	38	19.52	38	47	2146	241.495	6.55127
P26641	Elongation factor 1-gamma OS=Homo sapiens OX=9606 GN=EEF1G PE=1 SV=3 - [EF1G_HUMAN]	23.57	5	10	10	14	12.13	5	5	21.28	9	9	437	50.0871	6.66846
B4DSN3	cDNA FLJ60345, highly similar to Protein transport protein Sec24C OS=Homo sapiens OX=9606 PE=2 SV=1 - [B4DSN3_HUMAN]	23.49	4	15	15	23	20.1	12	13	13.23	9	10	975	106.492	6.96143
A8K7N0	60S ribosomal protein L14 OS=Homo sapiens OX=9606 PE=2 SV=1 - [A8K7N0_HUMAN]	23.39	6	2	4	9	23.39	4	4	23.39	4	5	218	23.6311	10.8433
E9PK01	Elongation factor 1-delta (Fragment) OS=Homo sapiens OX=9606 GN=EEF1D PE=1 SV=1 - [E9PK01_HUMAN]	23.37	22	4	4	9	23.37	4	4	23.37	4	5	261	28.8036	5.021
P17096	High mobility group protein HMG-I/HMG-Y OS=Homo sapiens OX=9606 GN=HMGA1 PE=1 SV=3 - [HMGA1_HUMAN]	23.36	3	2	2	3	14.95	1	1	23.36	2	2	107	11.6691	10.3159
O15042	U2 snRNP-associated SURP motif-containing protein OS=Homo sapiens OX=9606 GN=U2SURP PE=1 SV=2 - [SR140_HUMAN]	23.23	9	20	20	47	19.24	16	23	20.12	17	24	1029	118.219	8.47021
A0A024R1X8	Junction plakoglobin OS=Homo sapiens OX=9606 GN=JUP PE=3 SV=1 - [A0A024R1X8_HUMAN]	23.22	8	10	14	24	21.88	13	15	16.24	9	9	745	81.6748	6.13818
A0A494C001	RNA-binding protein 15 OS=Homo sapiens OX=9606 GN=RBM15 PE=1 SV=2 - [A0A494C001_HUMAN]	23.1	5	17	17	24	19.53	13	13	14.62	11	11	896	97.9552	10.0522
Q9Y2W1	Thyroid hormone receptor-associated protein 3 OS=Homo sapiens OX=9606 GN=THRAP3 PE=1 SV=2 - [TR150_HUMAN]	23.04	2	18	25	49	22.09	21	28	20.21	21	21	955	108.601	10.1548
P42166	Lamina-associated polypeptide 2, isoform alpha OS=Homo sapiens OX=9606 GN=TMPO PE=1 SV=2 - [LAP2A_HUMAN]	22.91	3	9	12	17	11.82	7	7	17.87	9	10	694	75.4456	7.66455
Q9UNX3	60S ribosomal protein L26-like 1 OS=Homo sapiens OX=9606 GN=RPL26L1 PE=1 SV=1 - [RL26L_HUMAN]	22.76	4	1	5	9	17.24	4	4	22.07	4	5	145	17.2456	10.5503
Q13573	SNW domain-containing protein 1 OS=Homo sapiens OX=9606 GN=SNW1 PE=1 SV=1 - [SNW1_HUMAN]	22.76	12	10	10	14	22.76	10	11	7.28	3	3	536	61.4565	9.5249
P42285	Exosome RNA helicase MTR4 OS=Homo sapiens OX=9606 GN=MTREX PE=1 SV=3 - [MTREX_HUMAN]	22.74	6	17	17	23	10.36	8	8	18.14	14	15	1042	117.729	6.52197
P81605	Dermcidin OS=Homo sapiens OX=9606 GN=DCD PE=1 SV=2 - [DCD_HUMAN]	22.73	1	3	3	7	22.73	3	4	22.73	2	3	110	11.2768	6.53662
B7Z6G2	cDNA FLJ56152, highly similar to Rho guanine nucleotide exchange factor 7 OS=Homo sapiens OX=9606 PE=2 SV=1 - [B7Z6G2_HUMAN]	22.61	22	14	14	21	16.64	11	11	17.34	10	10	721	81.3534	7.6792
B4E0X8	cDNA FLJ61021, highly similar to Far upstream element-binding protein 1 OS=Homo sapiens OX=9606 PE=2 SV=1 - [B4E0X8_HUMAN]	22.58	10	8	14	25	21.14	12	13	15.42	11	12	629	66.1908	7.56201
Q9NVI7	ATPase family AAA domain-containing protein 3A OS=Homo sapiens OX=9606 GN=ATAD3A PE=1 SV=2 - [ATD3A_HUMAN]	22.56	2	3	13	20	13.09	8	9	17.67	10	11	634	71.3247	8.98291
Q14694	Ubiquitin carboxyl-terminal hydrolase 10 OS=Homo sapiens OX=9606 GN=USP10 PE=1 SV=2 - [UBP10_HUMAN]	22.56	8	14	14	23	21.43	13	14	11.78	8	9	798	87.0798	5.31299
O60231	Pre-mRNA-splicing factor ATP-dependent RNA helicase DHX16 OS=Homo sapiens OX=9606 GN=DHX16 PE=1 SV=2 - [DHX16_HUMAN]	22.48	11	18	18	26	15.18	11	12	16.04	13	14	1041	119.189	6.80029
K7EIE3	Arginine-glutamic acid dipeptide repeats protein (Fragment) OS=Homo sapiens OX=9606 GN=RERE PE=1 SV=1 - [K7EIE3_HUMAN]	22.47	6	1	1	1				22.47	1	1	89	9.64672	6.04932
A8K6J9	RNA helicase OS=Homo sapiens OX=9606 PE=2 SV=1 - [A8K6J9_HUMAN]	22.46	11	20	20	30	12.05	11	13	18.52	16	17	1220	139.297	8.39697
A0A1S5UZ39	Hemoglobin subunit alpha OS=Homo sapiens OX=9606 GN=HBA2 PE=2 SV=1 - [A0A1S5UZ39_HUMAN]	22.46	30	2	2	4	22.46	2	2	22.46	2	2	187	20.1333	8.89502
A0A059QJH2	NADH-ubiquinone oxidoreductase chain 4L OS=Homo sapiens OX=9606 GN=ND4L PE=3 SV=1 - [A0A059QJH2_HUMAN]	22.45	1	1	1	1				22.45	1	1	98	10.6774	6.21436
B2RBD5	Tubulin beta chain OS=Homo sapiens OX=9606 PE=2 SV=1 - [B2RBD5_HUMAN]	22.44	17	0	9	30	20.44	8	14	22.44	9	16	450	50.3722	4.93213
Q5HYL6	Uncharacterized protein DKFZp686E1899 OS=Homo sapiens OX=9606 GN=DKFZp686E1899 PE=2 SV=1 - [Q5HYL6_HUMAN]	22.44	9	7	7	8	10.23	4	4	14.49	4	4	352	39.5302	5.18604
Q5HY57	Emerin OS=Homo sapiens OX=9606 GN=EMD PE=1 SV=1 - [Q5HY57_HUMAN]	22.37	2	4	4	4	4.57	1	1	17.81	3	3	219	24.9229	5.021
P23458	Tyrosine-protein kinase JAK1 OS=Homo sapiens OX=9606 GN=JAK1 PE=1 SV=2 - [JAK1_HUMAN]	22.36	20	22	22	39	17.16	17	19	17.68	17	20	1154	133.191	7.54736
C9K025	60S ribosomal protein L35a (Fragment) OS=Homo sapiens OX=9606 GN=RPL35A PE=1 SV=1 - [C9K025_HUMAN]	22.34	4	2	2	5	22.34	2	2	22.34	2	3	94	10.6387	10.7114
Q01804	OTU domain-containing protein 4 OS=Homo sapiens OX=9606 GN=OTUD4 PE=1 SV=4 - [OTUD4_HUMAN]	22.17	4	19	19	29	13.55	11	12	17.32	15	17	1114	123.968	6.7124
A0A0J9YWI3	FERM domain-containing protein 4A (Fragment) OS=Homo sapiens OX=9606 GN=FRMD4A PE=1 SV=1 - [A0A0J9YWI3_HUMAN]	22.08	1	1	1	1	22.08	1	1				77	8.1103	10.2134
Q8N4N4	PC4 and SFRS1 interacting protein 1, isoform CRA_a OS=Homo sapiens OX=9606 GN=PSIP1 PE=2 SV=1 - [Q8N4N4_HUMAN]	22	3	1	1	2	22	1	1	22	1	1	50	5.69791	8.5874
O14646	Chromodomain-helicase-DNA-binding protein 1 OS=Homo sapiens OX=9606 GN=CHD1 PE=1 SV=2 - [CHD1_HUMAN]	21.93	4	26	30	44	9.71	14	15	19.12	26	29	1710	196.567	7.13721
P05121	Plasminogen activator inhibitor 1 OS=Homo sapiens OX=9606 GN=SERPINE1 PE=1 SV=1 - [PAI1_HUMAN]	21.89	5	7	7	11	21.89	7	7	12.19	4	4	402	45.031	7.1958
P46778	60S ribosomal protein L21 OS=Homo sapiens OX=9606 GN=RPL21 PE=1 SV=2 - [RL21_HUMAN]	21.88	4	3	3	6	15	2	2	16.25	2	4	160	18.5531	10.4917
O60783	28S ribosomal protein S14, mitochondrial OS=Homo sapiens OX=9606 GN=MRPS14 PE=1 SV=1 - [RT14_HUMAN]	21.88	2	2	2	7	21.88	2	5	21.88	2	2	128	15.129	11.4146
A0A1S5UZ19	Protein transport protein Sec31A OS=Homo sapiens OX=9606 GN=SEC31A PE=2 SV=1 - [A0A1S5UZ19_HUMAN]	21.85	16	19	19	31	14.81	14	16	18.15	15	15	1080	118.877	7.38623
A0A1U9X972	PRRC2A OS=Homo sapiens OX=9606 PE=4 SV=1 - [A0A1U9X972_HUMAN]	21.84	17	28	28	40	17.99	22	24	11.22	15	16	2157	228.753	9.46631
Q8WWM7	Ataxin-2-like protein OS=Homo sapiens OX=9606 GN=ATXN2L PE=1 SV=2 - [ATX2L_HUMAN]	21.58	10	19	19	32	16.65	14	19	15.81	12	13	1075	113.304	8.5874
Q5VVC8	60S ribosomal protein L11 OS=Homo sapiens OX=9606 GN=RPL11 PE=1 SV=2 - [Q5VVC8_HUMAN]	21.56	3	3	3	4	8.38	1	1	21.56	3	3	167	19.0121	9.80322
B4E2S2	Poly [ADP-ribose] polymerase OS=Homo sapiens OX=9606 PE=2 SV=1 - [B4E2S2_HUMAN]	21.49	2	1	17	29	11.04	10	10	21.49	17	19	1005	112.72	5.5542
A6H8W8	Intersectin 2 OS=Homo sapiens OX=9606 GN=ITSN2 PE=2 SV=1 - [A6H8W8_HUMAN]	21.45	15	18	34	47	10.84	20	20	16.42	25	27	1669	190.245	8.17725
Q5JR04	RNA helicase OS=Homo sapiens OX=9606 GN=MOV10 PE=1 SV=1 - [Q5JR04_HUMAN]	21.44	5	17	17	24	11.62	9	9	19.11	15	15	947	107.142	8.79248
O00291	Huntingtin-interacting protein 1 OS=Homo sapiens OX=9606 GN=HIP1 PE=1 SV=5 - [HIP1_HUMAN]	21.31	6	18	20	28	15.04	11	11	16.78	16	17	1037	116.148	5.30029
P52272	Heterogeneous nuclear ribonucleoprotein M OS=Homo sapiens OX=9606 GN=HNRNPM PE=1 SV=3 - [HNRPM_HUMAN]	21.23	16	12	12	19	15.48	8	10	15.21	9	9	730	77.4643	8.70459
A0A087WY71	AP-2 complex subunit mu OS=Homo sapiens OX=9606 GN=AP2M1 PE=1 SV=1 - [A0A087WY71_HUMAN]	21.2	15	8	8	11	12.67	5	5	15.67	6	6	434	49.495	9.53955
Q9NZN4	EH domain-containing protein 2 OS=Homo sapiens OX=9606 GN=EHD2 PE=1 SV=2 - [EHD2_HUMAN]	21.18	9	9	11	16	16.76	9	9	11.42	6	7	543	61.1227	6.45557
E7EVW7	Hematopoietic lineage cell-specific protein OS=Homo sapiens OX=9606 GN=HCLS1 PE=1 SV=1 - [E7EVW7_HUMAN]	21.16	4	8	8	12	10.24	4	4	18.04	7	8	449	49.6739	4.7417
B3KW21	cDNA FLJ41945 fis, clone PLACE6019676, highly similar to Coatomer subunit gamma OS=Homo sapiens OX=9606 PE=2 SV=1 - [B3KW21_HUMAN]	21.15	8	9	9	13	15.41	7	7	13.93	6	6	610	67.7614	5.0083
H0YBN9	Serine/threonine-protein phosphatase 2A catalytic subunit beta isoform (Fragment) OS=Homo sapiens OX=9606 GN=PPP2CB PE=4 SV=1 - [H0YBN9_HUMAN]	21.15	8	1	1	1	21.15	1	1				52	6.09189	7.12256
D3DTW3	Insulin-like growth factor 2 mRNA binding protein 1 deltaN CRDBP OS=Homo sapiens OX=9606 GN=IGF2BP1 PE=2 SV=1 - [D3DTW3_HUMAN]	21.09	2	5	7	13	15.87	5	5	21.09	7	8	441	47.8832	9.48096
B7Z5E7	60 kDa chaperonin OS=Homo sapiens OX=9606 PE=2 SV=1 - [B7Z5E7_HUMAN]	21.08	16	9	9	13	13.93	6	6	13.73	6	7	517	55.0491	5.60498
P07814	Bifunctional glutamate/proline--tRNA ligase OS=Homo sapiens OX=9606 GN=EPRS1 PE=1 SV=5 - [SYEP_HUMAN]	20.97	7	24	24	35	11.71	15	15	17.33	19	20	1512	170.483	7.32764
A0A024R7G6	Epidermal growth factor receptor pathway substrate 15-like 1, isoform CRA_a OS=Homo sapiens OX=9606 GN=EPS15L1 PE=4 SV=1 - [A0A024R7G6_HUMAN]	20.95	14	14	14	24	15.78	10	11	16.58	12	13	754	83.1967	5.08447
P55795	Heterogeneous nuclear ribonucleoprotein H2 OS=Homo sapiens OX=9606 GN=HNRNPH2 PE=1 SV=1 - [HNRH2_HUMAN]	20.94	3	2	7	20	20.94	7	10	19.6	6	10	449	49.2323	6.30322
H7BXJ4	F-BAR domain only protein 2 OS=Homo sapiens OX=9606 GN=FCHO2 PE=1 SV=1 - [H7BXJ4_HUMAN]	20.9	4	5	5	5	6.08	2	2	14.81	3	3	378	43.3933	8.73389
Q13435	Splicing factor 3B subunit 2 OS=Homo sapiens OX=9606 GN=SF3B2 PE=1 SV=2 - [SF3B2_HUMAN]	20.89	8	17	17	33	17.77	15	16	16.98	14	17	895	100.165	5.66846
B2R959	cDNA, FLJ94229, highly similar to Homo sapiens heterogeneous nuclear ribonucleoprotein L (HNRPL),mRNA OS=Homo sapiens OX=9606 PE=2 SV=1 - [B2R959_HUMAN]	20.79	12	9	9	14	19	8	8	14.16	6	6	558	60.2112	7.10791
Q96EK7	Constitutive coactivator of peroxisome proliferator-activated receptor gamma OS=Homo sapiens OX=9606 GN=FAM120B PE=1 SV=1 - [F120B_HUMAN]	20.77	6	15	15	22	15.82	12	12	12.2	8	10	910	103.716	5.69385
B3KMC9	5'-3' exoribonuclease OS=Homo sapiens OX=9606 PE=2 SV=1 - [B3KMC9_HUMAN]	20.74	4	15	15	24	18.74	14	14	15.58	10	10	950	108.543	7.47412
Q86UK7	E3 ubiquitin-protein ligase ZNF598 OS=Homo sapiens OX=9606 GN=ZNF598 PE=1 SV=1 - [ZN598_HUMAN]	20.58	3	16	16	24	15.71	12	12	15.82	12	12	904	98.5752	8.39697
A0A024R0K2	Cold shock domain containing E1, RNA-binding, isoform CRA_b OS=Homo sapiens OX=9606 GN=CSDE1 PE=4 SV=1 - [A0A024R0K2_HUMAN]	20.47	11	14	14	25	13.04	10	12	17.34	11	13	767	85.6934	6.20166
A0A2R8YDF3	Dual-specificity kinase (Fragment) OS=Homo sapiens OX=9606 GN=DYRK1A PE=1 SV=1 - [A0A2R8YDF3_HUMAN]	20.42	17	10	10	16	13.49	7	7	19.08	9	9	519	59.5004	9.11475
Q10567	AP-1 complex subunit beta-1 OS=Homo sapiens OX=9606 GN=AP1B1 PE=1 SV=2 - [AP1B1_HUMAN]	20.34	7	2	19	36	17.81	16	17	17.49	15	19	949	104.57	5.05908
Q9UKK3	Protein mono-ADP-ribosyltransferase PARP4 OS=Homo sapiens OX=9606 GN=PARP4 PE=1 SV=3 - [PARP4_HUMAN]	20.3	2	10	26	39	9.11	13	13	18.27	23	26	1724	192.472	5.65576
O95487	Protein transport protein Sec24B OS=Homo sapiens OX=9606 GN=SEC24B PE=1 SV=2 - [SC24B_HUMAN]	20.27	3	19	20	44	16.48	15	20	18.69	18	24	1268	137.331	6.66846
O15027	Protein transport protein Sec16A OS=Homo sapiens OX=9606 GN=SEC16A PE=1 SV=4 - [SC16A_HUMAN]	20.24	15	28	28	40	8.78	14	14	18.71	25	26	2357	251.738	5.79541
A0A0S2Z4X1	Epididymis secretory sperm binding protein (Fragment) OS=Homo sapiens OX=9606 GN=RBM10 PE=2 SV=1 - [A0A0S2Z4X1_HUMAN]	20.19	4	13	15	27	17.14	12	13	17.37	13	14	852	94.3122	6.72705
A8K1L8	Serine/arginine-rich splicing factor 1 OS=Homo sapiens OX=9606 PE=2 SV=1 - [A8K1L8_HUMAN]	20.16	9	5	5	6	16.94	4	4	8.06	2	2	248	27.6717	10.2866
K7EQI0	Progranulin (Fragment) OS=Homo sapiens OX=9606 GN=GRN PE=1 SV=1 - [K7EQI0_HUMAN]	20	6	2	2	3	11.82	1	1	20	2	2	110	11.8242	7.6499
Q9Y3U8	60S ribosomal protein L36 OS=Homo sapiens OX=9606 GN=RPL36 PE=1 SV=3 - [RL36_HUMAN]	20	2	2	2	6	20	2	2	20	2	4	105	12.2459	11.5903
P31942	Heterogeneous nuclear ribonucleoprotein H3 OS=Homo sapiens OX=9606 GN=HNRNPH3 PE=1 SV=2 - [HNRH3_HUMAN]	19.94	4	5	5	10	10.98	3	4	19.94	5	6	346	36.9031	6.87354
Q2NKY5	Tubulin beta chain OS=Homo sapiens OX=9606 GN=TUBB6 PE=2 SV=1 - [Q2NKY5_HUMAN]	19.91	10	2	8	24	15.66	6	11	19.91	8	13	447	50.0581	4.89404
G3V576	Heterogeneous nuclear ribonucleoproteins C1/C2 OS=Homo sapiens OX=9606 GN=HNRNPC PE=1 SV=1 - [G3V576_HUMAN]	19.91	30	5	5	9	15.15	3	3	19.91	5	6	231	25.2411	9.81787
P62140	Serine/threonine-protein phosphatase PP1-beta catalytic subunit OS=Homo sapiens OX=9606 GN=PPP1CB PE=1 SV=3 - [PP1B_HUMAN]	19.88	20	1	5	12	14.37	4	5	19.88	5	7	327	37.1626	6.18896
Q5SW79	Centrosomal protein of 170 kDa OS=Homo sapiens OX=9606 GN=CEP170 PE=1 SV=1 - [CE170_HUMAN]	19.82	20	25	26	44	18.69	24	25	14.27	18	19	1584	175.187	7.10791
B7Z4B1	Coiled-coil domain-containing protein 55 OS=Homo sapiens OX=9606 PE=2 SV=1 - [B7Z4B1_HUMAN]	19.8	8	9	9	14	19.8	9	9	7.96	4	5	490	58.8032	9.20264
H7C186	Intraflagellar transport protein 172 homolog (Fragment) OS=Homo sapiens OX=9606 GN=IFT172 PE=1 SV=1 - [H7C186_HUMAN]	19.79	4	1	1	1				19.79	1	1	96	10.2112	7.86963
A0A0S2Z4P7	CCHC-type zinc finger nucleic acid binding protein isoform 2 OS=Homo sapiens OX=9606 GN=CNBP PE=2 SV=1 - [A0A0S2Z4P7_HUMAN]	19.74	3	1	1	1				19.74	1	1	76	8.24373	8.03076
P62273	40S ribosomal protein S29 OS=Homo sapiens OX=9606 GN=RPS29 PE=1 SV=2 - [RS29_HUMAN]	19.64	2	1	1	3	19.64	1	1	19.64	1	2	56	6.6723	10.1255
Q15717	ELAV-like protein 1 OS=Homo sapiens OX=9606 GN=ELAVL1 PE=1 SV=2 - [ELAV1_HUMAN]	19.63	3	6	6	9	11.04	3	4	16.26	5	5	326	36.0692	9.17334
P62891	60S ribosomal protein L39 OS=Homo sapiens OX=9606 GN=RPL39 PE=1 SV=2 - [RL39_HUMAN]	19.61	2	1	1	1	19.61	1	1				51	6.40265	12.5571
B4DGN8	Procollagen-lysine 5-dioxygenase OS=Homo sapiens OX=9606 PE=2 SV=1 - [B4DGN8_HUMAN]	19.57	6	10	10	13	7.25	4	4	17.68	9	9	690	79.3492	7.02002
B4DKR1	MICOS complex subunit MIC60 OS=Homo sapiens OX=9606 PE=2 SV=1 - [B4DKR1_HUMAN]	19.57	13	11	11	17	15.15	8	8	15.82	9	9	746	82.4647	6.39209
Q96AQ6	Pre-B-cell leukemia transcription factor-interacting protein 1 OS=Homo sapiens OX=9606 GN=PBXIP1 PE=1 SV=1 - [PBIP1_HUMAN]	19.56	7	13	13	19	18.33	12	12	9.71	7	7	731	80.5941	5.32568
Q86V81	THO complex subunit 4 OS=Homo sapiens OX=9606 GN=ALYREF PE=1 SV=3 - [THOC4_HUMAN]	19.46	2	3	3	5	19.46	3	3	11.28	2	2	257	26.8716	11.1509
P11274	Breakpoint cluster region protein OS=Homo sapiens OX=9606 GN=BCR PE=1 SV=2 - [BCR_HUMAN]	19.35	67	18	18	29	11.33	11	12	14.16	14	17	1271	142.73	7.03467
Q5RLJ0	RNA transcription, translation and transport factor protein OS=Homo sapiens OX=9606 PE=2 SV=1 - [Q5RLJ0_HUMAN]	19.26	4	4	4	6	15.16	3	3	15.57	3	3	244	27.9516	6.44287
B7Z2J4	cDNA FLJ58365, weakly similar to LIM domain only protein 7 OS=Homo sapiens OX=9606 PE=2 SV=1 - [B7Z2J4_HUMAN]	19.21	15	1	15	27	16.81	13	14	16.16	12	13	916	103.424	6.53662
Q7Z426	Putative MAPK activating protein OS=Homo sapiens OX=9606 PE=2 SV=1 - [Q7Z426_HUMAN]	19.19	17	4	4	8	16.92	3	3	14.9	3	5	396	42.98	5.17334
C9J0E4	Cystatin-A OS=Homo sapiens OX=9606 GN=CSTA PE=1 SV=1 - [C9J0E4_HUMAN]	19.05	2	1	1	1				19.05	1	1	63	7.08178	7.23975
F8VPD4	Aspartate carbamoyltransferase OS=Homo sapiens OX=9606 GN=CAD PE=1 SV=1 - [F8VPD4_HUMAN]	18.96	8	29	29	44	8.7	14	15	16.33	25	29	2162	235.873	6.55127
A8KA05	Protein argonaute-3 OS=Homo sapiens OX=9606 GN=EIF2C3 PE=2 SV=1 - [A8KA05_HUMAN]	18.95	10	5	12	21	18.95	12	13	11.63	8	8	860	97.268	9.11475
P42704	Leucine-rich PPR motif-containing protein, mitochondrial OS=Homo sapiens OX=9606 GN=LRPPRC PE=1 SV=3 - [LPPRC_HUMAN]	18.94	5	21	21	29	9.61	12	12	13.85	15	17	1394	157.805	6.12549
A0A0G2JHC2	PPP1R18 OS=Homo sapiens OX=9606 GN=PPP1R18 PE=1 SV=1 - [A0A0G2JHC2_HUMAN]	18.92	7	9	9	14	16.15	8	9	8.81	5	5	613	68.0006	5.45264
A0A1U9X9A3	Valyl-tRNA synthetase OS=Homo sapiens OX=9606 PE=1 SV=1 - [A0A1U9X9A3_HUMAN]	18.91	15	19	19	32	15.27	15	17	14.79	15	15	1264	140.377	7.59131
Q96N67	Dedicator of cytokinesis protein 7 OS=Homo sapiens OX=9606 GN=DOCK7 PE=1 SV=4 - [DOCK7_HUMAN]	18.88	12	31	33	47	8.97	17	18	15.61	28	29	2140	242.407	6.80029
Q8N1N4	Keratin, type II cytoskeletal 78 OS=Homo sapiens OX=9606 GN=KRT78 PE=1 SV=2 - [K2C78_HUMAN]	18.85	15	7	9	11	8.85	4	4	13.85	7	7	520	56.8305	6.02393
M0QY97	Zinc finger CCCH domain-containing protein 4 (Fragment) OS=Homo sapiens OX=9606 GN=ZC3H4 PE=1 SV=1 - [M0QY97_HUMAN]	18.79	2	9	9	14	15.27	7	7	15.05	7	7	910	95.4765	7.32764
Q9H2U1	ATP-dependent DNA/RNA helicase DHX36 OS=Homo sapiens OX=9606 GN=DHX36 PE=1 SV=2 - [DHX36_HUMAN]	18.75	7	14	15	24	14.29	12	13	11.21	9	11	1008	114.688	7.6792
E7EVQ3	Angiopoietin-2 OS=Homo sapiens OX=9606 GN=ANGPT2 PE=1 SV=1 - [E7EVQ3_HUMAN]	18.74	5	9	9	12	6.1	3	3	18.74	9	9	459	52.5899	5.21143
A0A2R8YFK2	Breast cancer anti-estrogen resistance protein 1 OS=Homo sapiens OX=9606 GN=BCAR1 PE=1 SV=1 - [A0A2R8YFK2_HUMAN]	18.66	22	9	9	12	7.72	4	4	15.21	7	8	868	93.1092	5.56689
L8E853	von Willebrand factor OS=Homo sapiens OX=9606 GN=VWF PE=4 SV=1 - [L8E853_HUMAN]	18.64	6	40	40	65	11.82	25	27	16.91	37	38	2715	298.181	5.47803
B2R5U1	Staphylococcal nuclease domain-containing protein OS=Homo sapiens OX=9606 PE=2 SV=1 - [B2R5U1_HUMAN]	18.64	7	13	13	14	8.7	7	7	11.19	7	7	885	99.6093	6.96143
P63151	Serine/threonine-protein phosphatase 2A 55 kDa regulatory subunit B alpha isoform OS=Homo sapiens OX=9606 GN=PPP2R2A PE=1 SV=1 - [2ABA_HUMAN]	18.57	15	7	7	10	13.2	5	5	12.98	5	5	447	51.6595	6.20166
E9PNW4	CD59 glycoprotein OS=Homo sapiens OX=9606 PE=1 SV=1 - [E9PNW4_HUMAN]	18.52	8	2	2	3	18.52	2	2	7.41	1	1	108	11.9765	5.74463
B2RBA6	DNA replication licensing factor MCM7 OS=Homo sapiens OX=9606 GN=MCM7 PE=2 SV=1 - [B2RBA6_HUMAN]	18.5	8	9	9	12	10.43	5	6	11.27	6	6	719	81.2286	6.45557
Q8IWR8	60S ribosomal protein L19 (Fragment) OS=Homo sapiens OX=9606 PE=2 SV=1 - [Q8IWR8_HUMAN]	18.5	6	3	3	6	15.03	2	3	13.29	2	3	173	20.8068	11.4438
P62136	Serine/threonine-protein phosphatase PP1-alpha catalytic subunit OS=Homo sapiens OX=9606 GN=PPP1CA PE=1 SV=1 - [PP1A_HUMAN]	18.48	20	1	5	12	13.03	4	5	18.48	5	7	330	37.4878	6.32861
A0A3B3IS84	Coatomer subunit alpha OS=Homo sapiens OX=9606 GN=COPA PE=1 SV=1 - [A0A3B3IS84_HUMAN]	18.44	11	17	17	24	9.22	9	9	16.36	15	15	1204	136.024	7.51807
H0YBE0	Protein LYRIC (Fragment) OS=Homo sapiens OX=9606 GN=MTDH PE=1 SV=1 - [H0YBE0_HUMAN]	18.33	1	1	2	7	18.33	2	3	18.33	2	4	60	6.44904	8.66064
B2RAW0	cDNA, FLJ95154, highly similar to Homo sapiens disabled homolog 2, mitogen-responsive phosphoprotein (Drosophila) (DAB2), mRNA OS=Homo sapiens OX=9606 PE=2 SV=1 - [B2RAW0_HUMAN]	18.31	6	10	10	18	15.58	9	9	16.88	9	9	770	82.4191	5.52881
O75822	Eukaryotic translation initiation factor 3 subunit J OS=Homo sapiens OX=9606 GN=EIF3J PE=1 SV=2 - [EIF3J_HUMAN]	18.22	3	4	4	4	15.12	3	3	3.1	1	1	258	29.0445	4.83057
Q8WUQ7	Cactin OS=Homo sapiens OX=9606 GN=CACTIN PE=1 SV=3 - [CATIN_HUMAN]	18.21	5	10	10	14	12.14	7	8	11.87	6	6	758	88.6475	9.14404
B4DNM8	Procollagen-proline 3-dioxygenase OS=Homo sapiens OX=9606 PE=2 SV=1 - [B4DNM8_HUMAN]	18.14	4	9	9	17	11.15	6	8	16.81	8	9	601	68.9447	5.0083
A8K521	DNA helicase OS=Homo sapiens OX=9606 PE=2 SV=1 - [A8K521_HUMAN]	18.12	10	10	10	16	14.99	8	8	11.44	7	8	734	82.2172	8.36768
Q9H089	Large subunit GTPase 1 homolog OS=Homo sapiens OX=9606 GN=LSG1 PE=1 SV=2 - [LSG1_HUMAN]	18.09	3	8	8	15	18.09	8	8	14.74	7	7	658	75.1784	6.37939
O94906	Pre-mRNA-processing factor 6 OS=Homo sapiens OX=9606 GN=PRPF6 PE=1 SV=1 - [PRP6_HUMAN]	18.07	1	14	14	20	8.08	7	7	15.73	12	13	941	106.858	8.25049
E5RHT6	ADP-ribosylation factor GTPase-activating protein 1 (Fragment) OS=Homo sapiens OX=9606 GN=ARFGAP1 PE=1 SV=2 - [E5RHT6_HUMAN]	18.03	8	3	3	4	18.03	3	3	6.15	1	1	244	26.539	6.59521
A0A1B0GW37	Nuclear factor 1 OS=Homo sapiens OX=9606 GN=NFIB PE=1 SV=1 - [A0A1B0GW37_HUMAN]	18	40	6	7	8	14.6	6	6	5.84	2	2	411	46.3755	8.95361
B4DPR2	cDNA FLJ50830, highly similar to Serum albumin OS=Homo sapiens OX=9606 PE=2 SV=1 - [B4DPR2_HUMAN]	17.97	14	9	9	26	15.68	8	14	16.25	8	12	523	59.5351	7.1665
P42766	60S ribosomal protein L35 OS=Homo sapiens OX=9606 GN=RPL35 PE=1 SV=2 - [RL35_HUMAN]	17.89	4	2	2	4	17.89	2	2	17.89	2	2	123	14.5426	11.0483
Q9NYF8	Bcl-2-associated transcription factor 1 OS=Homo sapiens OX=9606 GN=BCLAF1 PE=1 SV=2 - [BCLF1_HUMAN]	17.83	13	15	16	35	15.22	13	17	14.57	12	18	920	106.059	9.979
B4DRD4	cDNA FLJ57176, highly similar to Peptidyl-prolyl cis-trans isomerase-like 2 OS=Homo sapiens OX=9606 PE=2 SV=1 - [B4DRD4_HUMAN]	17.79	3	6	6	8	16.16	5	5	8.18	3	3	489	55.7559	8.41162
A0A2R8YDM9	Ataxin-2 OS=Homo sapiens OX=9606 GN=ATXN2 PE=1 SV=1 - [A0A2R8YDM9_HUMAN]	17.77	21	11	11	19	14.15	9	10	14.88	9	9	968	105.065	9.12939
J3QLE5	Small nuclear ribonucleoprotein-associated protein N (Fragment) OS=Homo sapiens OX=9606 GN=SNRPN PE=1 SV=1 - [J3QLE5_HUMAN]	17.75	12	3	3	3	8.88	2	2	8.88	1	1	169	17.5353	9.99365
D3DP78	Aspartate--tRNA ligase, cytoplasmic OS=Homo sapiens OX=9606 GN=DARS PE=3 SV=1 - [D3DP78_HUMAN]	17.74	9	7	7	8	15.6	6	6	4.27	2	2	468	53.4303	6.53662
Q9UG63	ATP-binding cassette sub-family F member 2 OS=Homo sapiens OX=9606 GN=ABCF2 PE=1 SV=2 - [ABCF2_HUMAN]	17.66	4	11	11	19	13	8	8	16.05	10	11	623	71.2446	7.37158
D6RAW1	General transcription factor IIH subunit 2 OS=Homo sapiens OX=9606 GN=GTF2H2 PE=4 SV=1 - [D6RAW1_HUMAN]	17.65	10	1	1	1	17.65	1	1				51	6.19207	5.45264
P46783	40S ribosomal protein S10 OS=Homo sapiens OX=9606 GN=RPS10 PE=1 SV=1 - [RS10_HUMAN]	17.58	9	2	2	3	8.48	1	1	17.58	2	2	165	18.8859	10.1548
P60903	Protein S100-A10 OS=Homo sapiens OX=9606 GN=S100A10 PE=1 SV=2 - [S10AA_HUMAN]	17.53	3	1	1	1				17.53	1	1	97	11.1955	7.37158
E9PLB0	RNA-binding protein 4B OS=Homo sapiens OX=9606 GN=RBM4B PE=1 SV=1 - [E9PLB0_HUMAN]	17.48	9	3	3	3	5.59	1	1	11.89	2	2	143	16.2542	5.78271
P47897	Glutamine--tRNA ligase OS=Homo sapiens OX=9606 GN=QARS1 PE=1 SV=1 - [SYQ_HUMAN]	17.42	25	10	10	14	13.16	7	8	10.06	6	6	775	87.7429	7.15186
B2R4K7	60S ribosomal protein L6 OS=Homo sapiens OX=9606 PE=2 SV=1 - [B2R4K7_HUMAN]	17.36	9	4	4	6	7.99	2	2	17.36	4	4	288	32.6816	10.6235
Q5U651	Ras-interacting protein 1 OS=Homo sapiens OX=9606 GN=RASIP1 PE=1 SV=1 - [RAIN_HUMAN]	17.34	6	11	11	20	15.47	10	10	14.33	9	10	963	103.393	7.95752
Q5T6F2	Ubiquitin-associated protein 2 OS=Homo sapiens OX=9606 GN=UBAP2 PE=1 SV=1 - [UBAP2_HUMAN]	17.25	12	12	12	17	14.48	8	10	6.52	6	7	1119	117.044	7.34229
A8K492	Methionine--tRNA ligase, cytoplasmic OS=Homo sapiens OX=9606 PE=2 SV=1 - [A8K492_HUMAN]	17.22	16	11	11	14	4.11	3	3	17.22	11	11	900	101.08	6.16357
A8K3Q9	60S ribosomal protein L14 OS=Homo sapiens OX=9606 PE=1 SV=1 - [A8K3Q9_HUMAN]	17.13	1	1	3	6	17.13	3	3	17.13	3	3	216	23.44	10.9312
B4DFN9	cDNA FLJ54303, highly similar to Heat shock 70 kDa protein 1 OS=Homo sapiens OX=9606 PE=2 SV=1 - [B4DFN9_HUMAN]	17.13	18	6	8	13	11.54	5	5	14.34	7	8	572	62.4142	5.69385
P53814	Smoothelin OS=Homo sapiens OX=9606 GN=SMTN PE=1 SV=7 - [SMTN_HUMAN]	17.12	27	14	14	23	16.14	13	14	11.45	9	9	917	98.9982	9.0708
B0QYK0	RNA-binding protein EWS OS=Homo sapiens OX=9606 GN=EWSR1 PE=1 SV=1 - [B0QYK0_HUMAN]	16.99	10	2	8	35	16.02	7	18	14.56	7	17	618	64.8891	9.37842
I6L9E8	Family with sequence similarity 98, member A OS=Homo sapiens OX=9606 GN=FAM98A PE=2 SV=1 - [I6L9E8_HUMAN]	16.99	8	6	8	18	14.09	6	9	16.8	7	9	518	55.1392	8.88037
P42167	Lamina-associated polypeptide 2, isoforms beta/gamma OS=Homo sapiens OX=9606 GN=TMPO PE=1 SV=2 - [LAP2B_HUMAN]	16.96	5	2	5	6	10.13	3	3	10.35	3	3	454	50.6395	9.37842
P62861	40S ribosomal protein S30 OS=Homo sapiens OX=9606 GN=FAU PE=1 SV=1 - [RS30_HUMAN]	16.95	2	1	1	2	16.95	1	1	16.95	1	1	59	6.64382	12.147
Q9Y2D5	A-kinase anchor protein 2 OS=Homo sapiens OX=9606 GN=AKAP2 PE=1 SV=3 - [AKAP2_HUMAN]	16.88	5	7	7	9	14.44	5	7	2.44	2	2	859	94.6028	5.10986
O75146	Huntingtin-interacting protein 1-related protein OS=Homo sapiens OX=9606 GN=HIP1R PE=1 SV=2 - [HIP1R_HUMAN]	16.85	7	10	12	14	9.74	6	6	9.18	8	8	1068	119.315	6.66846
Q16666	Gamma-interferon-inducible protein 16 OS=Homo sapiens OX=9606 GN=IFI16 PE=1 SV=3 - [IF16_HUMAN]	16.82	10	12	12	17	13.89	9	9	10.96	8	8	785	88.1994	9.27588
A8K709	Tyrosine-protein kinase OS=Homo sapiens OX=9606 PE=2 SV=1 - [A8K709_HUMAN]	16.74	3	10	10	15	10.96	6	7	12.44	8	8	675	77.9149	8.49951
Q7Z355	Isoleucyl-tRNA synthetase OS=Homo sapiens OX=9606 GN=DKFZp686L17145 PE=2 SV=1 - [Q7Z355_HUMAN]	16.67	10	14	14	21	5.03	5	5	16.67	14	16	1152	131.622	5.85889
Q9BZS5	PNAS-122 OS=Homo sapiens OX=9606 PE=2 SV=1 - [Q9BZS5_HUMAN]	16.67	3	1	1	2	16.67	1	1	16.67	1	1	108	11.7683	9.49561
P78369	Claudin-10 OS=Homo sapiens OX=9606 GN=CLDN10 PE=1 SV=2 - [CLD10_HUMAN]	16.67	1	1	1	2				16.67	1	2	228	24.4721	8.03076
A8K9B9	cDNA FLJ77391, highly similar to Homo sapiens EH-domain containing 4 (EHD4), mRNA OS=Homo sapiens OX=9606 PE=2 SV=1 - [A8K9B9_HUMAN]	16.64	2	7	8	12	12.75	6	6	13.12	6	6	541	61.1175	6.65381
B4DTA2	cDNA FLJ60148, highly similar to Homo sapiens heterogeneous nuclear ribonucleoprotein D-like (HNRPDL), transcript variant 2, mRNA OS=Homo sapiens OX=9606 PE=2 SV=1 - [B4DTA2_HUMAN]	16.61	5	3	4	7	9.23	2	3	16.61	4	4	271	30.1957	8.71924
Q0IIN1	Keratin 77 OS=Homo sapiens OX=9606 GN=KRT77 PE=1 SV=1 - [Q0IIN1_HUMAN]	16.61	5	6	10	25	12.46	8	14	11.25	7	11	578	61.7644	5.84619
A0A024R889	Spectrin, alpha, non-erythrocytic 1 (Alpha-fodrin), isoform CRA_g OS=Homo sapiens OX=9606 GN=SPTAN1 PE=3 SV=1 - [A0A024R889_HUMAN]	16.56	13	31	31	35	2.16	4	4	16.07	30	31	2452	282.076	5.33838
E7EUT5	Glyceraldehyde-3-phosphate dehydrogenase OS=Homo sapiens OX=9606 GN=GAPDH PE=1 SV=1 - [E7EUT5_HUMAN]	16.54	6	3	3	5	16.54	3	3	11.15	2	2	260	27.8531	6.94678
Q14BD4	ITSN1 protein OS=Homo sapiens OX=9606 GN=ITSN1 PE=2 SV=1 - [Q14BD4_HUMAN]	16.43	26	19	23	39	14.8	20	22	12	16	17	1716	194.701	7.6792
A3KMH1	von Willebrand factor A domain-containing protein 8 OS=Homo sapiens OX=9606 GN=VWA8 PE=1 SV=2 - [VWA8_HUMAN]	16.43	2	24	24	32	5.83	10	10	15.43	22	22	1905	214.689	7.40088
Q5TA58	Protein argonaute-1 OS=Homo sapiens OX=9606 GN=AGO1 PE=1 SV=1 - [Q5TA58_HUMAN]	16.37	7	3	10	20	13.3	9	11	12.92	8	9	782	88.8217	9.18799
O75400	Pre-mRNA-processing factor 40 homolog A OS=Homo sapiens OX=9606 GN=PRPF40A PE=1 SV=2 - [PR40A_HUMAN]	16.3	7	13	13	25	12.02	10	11	15.78	11	14	957	108.737	7.56201
Q7Z417	Nuclear fragile X mental retardation-interacting protein 2 OS=Homo sapiens OX=9606 GN=NUFIP2 PE=1 SV=1 - [NUFP2_HUMAN]	16.26	1	8	8	11	11.51	6	6	11.37	5	5	695	76.0747	8.70459
A0A024RCU9	SFRS protein kinase 1, isoform CRA_e OS=Homo sapiens OX=9606 GN=SRPK1 PE=4 SV=1 - [A0A024RCU9_HUMAN]	16.24	14	7	7	9	9.85	5	5	10.58	4	4	548	61.9241	5.69385
P62826	GTP-binding nuclear protein Ran OS=Homo sapiens OX=9606 GN=RAN PE=1 SV=3 - [RAN_HUMAN]	16.2	6	3	3	3	11.11	2	2	5.09	1	1	216	24.4076	7.48877
H0Y720	Trinucleotide repeat-containing gene 6B protein (Fragment) OS=Homo sapiens OX=9606 GN=TNRC6B PE=1 SV=1 - [H0Y720_HUMAN]	16.18	5	15	15	22	14.31	13	14	6.83	8	8	1391	148.586	7.26904
Q5JSZ5	Protein PRRC2B OS=Homo sapiens OX=9606 GN=PRRC2B PE=1 SV=2 - [PRC2B_HUMAN]	16.15	9	26	26	36	11.48	17	19	9.06	16	17	2229	242.817	8.33838
B3KS36	cDNA FLJ35376 fis, clone SKMUS2004044, highly similar to Homo sapiens ribosomal protein L3 (RPL3), transcript variant 2, mRNA OS=Homo sapiens OX=9606 PE=2 SV=1 - [B3KS36_HUMAN]	16.1	13	5	5	12	13.84	4	6	16.1	5	6	354	40.1197	10.3013
P59998	Actin-related protein 2/3 complex subunit 4 OS=Homo sapiens OX=9606 GN=ARPC4 PE=1 SV=3 - [ARPC4_HUMAN]	16.07	7	3	3	5	16.07	3	4	4.76	1	1	168	19.6543	8.42627
A0A024RAB6	Heparan sulfate proteoglycan 2 (Perlecan), isoform CRA_b OS=Homo sapiens OX=9606 GN=HSPG2 PE=4 SV=1 - [A0A024RAB6_HUMAN]	15.99	7	46	46	73	9.85	30	32	13.05	38	41	4346	463.723	6.50732
O75165	DnaJ homolog subfamily C member 13 OS=Homo sapiens OX=9606 GN=DNAJC13 PE=1 SV=5 - [DJC13_HUMAN]	15.92	5	29	29	37	4.32	8	8	14.27	26	29	2243	254.252	6.7417
Q96T67	TOB3 OS=Homo sapiens OX=9606 PE=2 SV=1 - [Q96T67_HUMAN]	15.92	2	1	9	14	9.17	5	6	14.53	8	8	578	65.0747	9.33447
J3QT28	Mitotic checkpoint protein BUB3 (Fragment) OS=Homo sapiens OX=9606 GN=BUB3 PE=1 SV=1 - [J3QT28_HUMAN]	15.83	5	3	3	3				15.83	3	3	278	31.6837	8.1626
P19474	E3 ubiquitin-protein ligase TRIM21 OS=Homo sapiens OX=9606 GN=TRIM21 PE=1 SV=1 - [RO52_HUMAN]	15.79	2	7	7	10	12	6	6	10.11	4	4	475	54.1351	6.37939
Q08J23	RNA cytosine C(5)-methyltransferase NSUN2 OS=Homo sapiens OX=9606 GN=NSUN2 PE=1 SV=2 - [NSUN2_HUMAN]	15.78	2	9	9	9	3.52	2	2	12.26	7	7	767	86.4158	6.771
H7C5K4	Coiled-coil domain-containing protein 80 (Fragment) OS=Homo sapiens OX=9606 GN=CCDC80 PE=1 SV=1 - [H7C5K4_HUMAN]	15.71	5	4	4	6	7.66	2	2	15.71	4	4	261	30.5344	7.23975
B7ZMG8	IGv domain-containing protein OS=Homo sapiens OX=9606 PE=2 SV=1 - [B7ZMG8_HUMAN]	15.66	241	1	1	1	15.66	1	1				83	9.05243	4.58936
P23528	Cofilin-1 OS=Homo sapiens OX=9606 GN=CFL1 PE=1 SV=3 - [COF1_HUMAN]	15.66	6	2	2	3	15.66	2	2	8.43	1	1	166	18.4907	8.08936
H0YLA2	Signal recognition particle 14 kDa protein OS=Homo sapiens OX=9606 GN=SRP14 PE=1 SV=1 - [H0YLA2_HUMAN]	15.65	2	2	2	3	8.7	1	1	15.65	2	2	115	13.0498	9.56885
Q9UID7	CYR61 protein OS=Homo sapiens OX=9606 GN=CYR61 PE=2 SV=1 - [Q9UID7_HUMAN]	15.57	4	4	4	6	11.68	3	3	10.78	3	3	334	37.2219	8.104
Q15149	Plectin OS=Homo sapiens OX=9606 GN=PLEC PE=1 SV=3 - [PLEC_HUMAN]	15.56	10	61	61	86	10.06	40	42	11.55	44	44	4684	531.466	5.96045
A0A024RDP4	Paraspeckle component 1, isoform CRA_b OS=Homo sapiens OX=9606 GN=PSPC1 PE=4 SV=1 - [A0A024RDP4_HUMAN]	15.52	4	3	4	7	13.74	3	4	11.96	3	3	393	45.5423	6.58057
P16403	Histone H1.2 OS=Homo sapiens OX=9606 GN=H1-2 PE=1 SV=2 - [H12_HUMAN]	15.49	9	3	3	5	9.86	2	3	10.8	2	2	213	21.3517	10.9312
G3V279	Enhancer of rudimentary homolog OS=Homo sapiens OX=9606 GN=ERH PE=1 SV=1 - [G3V279_HUMAN]	15.49	2	1	1	3	15.49	1	1	15.49	1	2	71	8.19787	4.70361
E9PNB5	Nuclear autoantigenic sperm protein (Fragment) OS=Homo sapiens OX=9606 GN=NASP PE=1 SV=1 - [E9PNB5_HUMAN]	15.38	11	1	1	1	15.38	1	1				143	15.8094	4.1958
C9J2R5	Lipoma-preferred partner (Fragment) OS=Homo sapiens OX=9606 GN=LPP PE=1 SV=8 - [C9J2R5_HUMAN]	15.38	1	1	1	1				15.38	1	1	52	5.57186	9.99365
B7Z5L6	cDNA FLJ54723, highly similar to Poly (ADP-ribose) polymerase 9 OS=Homo sapiens OX=9606 PE=2 SV=1 - [B7Z5L6_HUMAN]	15.32	7	10	10	14	11.2	7	7	10.04	6	7	777	87.4941	8.14795
Q92626	Peroxidasin homolog OS=Homo sapiens OX=9606 GN=PXDN PE=1 SV=2 - [PXDN_HUMAN]	15.28	5	14	14	17	2.5	3	3	14.47	13	14	1479	165.17	7.1665
A0A0D9SEI3	Cyclin-dependent kinase 11B OS=Homo sapiens OX=9606 GN=CDK11B PE=1 SV=1 - [A0A0D9SEI3_HUMAN]	15.28	28	12	12	23	14.12	11	12	11.14	9	11	772	89.3827	5.26221
A8K594	cDNA FLJ77256, highly similar to Homo sapiens SH3-domain binding protein 4 (SH3BP4), mRNA OS=Homo sapiens OX=9606 PE=2 SV=1 - [A8K594_HUMAN]	15.26	5	12	12	15	3.63	3	3	15.26	12	12	963	107.431	7.59131
Q10570	Cleavage and polyadenylation specificity factor subunit 1 OS=Homo sapiens OX=9606 GN=CPSF1 PE=1 SV=2 - [CPSF1_HUMAN]	15.25	6	19	19	33	9.56	12	14	13.37	16	19	1443	160.782	6.40479
B3KY11	RNA helicase OS=Homo sapiens OX=9606 PE=2 SV=1 - [B3KY11_HUMAN]	15.25	4	11	11	17	11.75	9	9	11.5	8	8	800	93.1767	9.49561
G3V3M5	Protein numb homolog (Fragment) OS=Homo sapiens OX=9606 GN=NUMB PE=1 SV=8 - [G3V3M5_HUMAN]	15.25	18	3	3	5	15.25	3	3	10.31	2	2	223	24.8884	8.73389
Q52LJ0	Protein FAM98B OS=Homo sapiens OX=9606 GN=FAM98B PE=1 SV=2 - [FA98B_HUMAN]	15.24	1	3	5	9	15.24	5	6	9.7	3	3	433	45.5187	8.68994
Q9BYJ9	YTH domain-containing family protein 1 OS=Homo sapiens OX=9606 GN=YTHDF1 PE=1 SV=1 - [YTHD1_HUMAN]	15.21	3	2	7	10	13.42	6	6	7.33	4	4	559	60.8358	8.79248
A0A2R8YGD3	Cyclic nucleotide ras GEF OS=Homo sapiens OX=9606 GN=RAPGEF2 PE=1 SV=1 - [A0A2R8YGD3_HUMAN]	15.19	19	18	18	26	11.67	13	14	9.89	12	12	1679	188.193	6.68311
Q86UP2	Kinectin OS=Homo sapiens OX=9606 GN=KTN1 PE=1 SV=1 - [KTN1_HUMAN]	15.18	10	18	18	25	10.69	12	12	10.76	13	13	1357	156.179	5.64307
P11388	DNA topoisomerase 2-alpha OS=Homo sapiens OX=9606 GN=TOP2A PE=1 SV=3 - [TOP2A_HUMAN]	15.09	3	15	21	35	12.48	17	17	11.23	15	18	1531	174.276	8.71924
P12273	Prolactin-inducible protein OS=Homo sapiens OX=9606 GN=PIP PE=1 SV=1 - [PIP_HUMAN]	15.07	1	3	3	6	15.07	3	3	15.07	3	3	146	16.5618	8.04541
Q13546	Receptor-interacting serine/threonine-protein kinase 1 OS=Homo sapiens OX=9606 GN=RIPK1 PE=1 SV=3 - [RIPK1_HUMAN]	15.05	2	7	7	11	10.43	5	5	12.97	6	6	671	75.8826	6.32861
C9JEL3	Eukaryotic translation initiation factor 4E type 2 (Fragment) OS=Homo sapiens OX=9606 GN=EIF4E2 PE=1 SV=1 - [C9JEL3_HUMAN]	15.02	8	2	2	3	9.86	1	1	15.02	2	2	213	24.5871	7.53271
Q9BY89	Uncharacterized protein KIAA1671 OS=Homo sapiens OX=9606 GN=KIAA1671 PE=1 SV=2 - [K1671_HUMAN]	15.01	2	20	20	28	12.51	17	17	8.31	11	11	1806	196.59	8.47021
P83111	Serine beta-lactamase-like protein LACTB, mitochondrial OS=Homo sapiens OX=9606 GN=LACTB PE=1 SV=2 - [LACTB_HUMAN]	14.99	2	6	6	6				14.99	6	6	547	60.655	8.52881
Q9NTB2	Uncharacterized protein DKFZp434P232 (Fragment) OS=Homo sapiens OX=9606 GN=DKFZp434P232 PE=2 SV=2 - [Q9NTB2_HUMAN]	14.97	3	5	5	8	9.04	4	4	10.73	3	4	354	40.9168	5.24951
B4DQY1	cDNA FLJ56133, highly similar to Serine/threonine-protein phosphatase 2A 65 kDa regulatory subunit A alpha isoform OS=Homo sapiens OX=9606 PE=2 SV=1 - [B4DQY1_HUMAN]	14.95	17	6	6	9	14.95	6	6	7.57	3	3	555	61.4819	5.12256
B4DHJ3	DNA-directed RNA polymerase subunit beta OS=Homo sapiens OX=9606 PE=2 SV=1 - [B4DHJ3_HUMAN]	14.91	7	15	15	26	10.8	11	12	14.31	14	14	1167	132.941	7.2251
A5YKK6	CCR4-NOT transcription complex subunit 1 OS=Homo sapiens OX=9606 GN=CNOT1 PE=1 SV=2 - [CNOT1_HUMAN]	14.86	14	31	31	45	8.54	17	17	12.96	27	28	2376	266.768	7.10791
Q7L014	Probable ATP-dependent RNA helicase DDX46 OS=Homo sapiens OX=9606 GN=DDX46 PE=1 SV=2 - [DDX46_HUMAN]	14.84	6	13	13	21	10.09	9	9	14.06	12	12	1031	117.29	9.29053
A4UCU0	RNA helicase (Fragment) OS=Homo sapiens OX=9606 PE=2 SV=1 - [A4UCU0_HUMAN]	14.84	6	2	2	2				14.84	2	2	182	19.7895	4.83057
Q53GR7	Solute carrier family 25, member 13 (Citrin) variant (Fragment) OS=Homo sapiens OX=9606 PE=2 SV=1 - [Q53GR7_HUMAN]	14.81	5	3	8	10	10.96	6	6	7.41	4	4	675	74.0696	8.38232
A0A2R8Y6J3	60S ribosomal protein L5 (Fragment) OS=Homo sapiens OX=9606 GN=RPL5 PE=1 SV=1 - [A0A2R8Y6J3_HUMAN]	14.71	6	3	3	8	10.92	2	3	14.71	3	5	238	27.0277	9.12939
K7EPT8	Glial fibrillary acidic protein (Fragment) OS=Homo sapiens OX=9606 GN=GFAP PE=1 SV=2 - [K7EPT8_HUMAN]	14.67	5	2	3	20	14.67	3	15	14.67	3	5	75	8.37153	9.86182
A0A024R326	60S ribosomal protein L29 OS=Homo sapiens OX=9606 GN=RPL29 PE=1 SV=1 - [A0A024R326_HUMAN]	14.65	4	2	2	5	14.65	2	3	14.65	2	2	157	17.5419	11.6636
Q96BS4	FBL protein (Fragment) OS=Homo sapiens OX=9606 GN=FBL PE=2 SV=2 - [Q96BS4_HUMAN]	14.62	11	3	3	5	9.23	2	2	14.62	3	3	260	28.4318	9.42236
E7ESK7	14-3-3 protein zeta/delta (Fragment) OS=Homo sapiens OX=9606 GN=YWHAZ PE=1 SV=1 - [E7ESK7_HUMAN]	14.6	16	1	2	3	5.84	1	1	14.6	2	2	137	15.6869	5.2749
M0R2W0	Coiled-coil domain-containing protein 9 (Fragment) OS=Homo sapiens OX=9606 GN=CCDC9 PE=1 SV=1 - [M0R2W0_HUMAN]	14.58	6	1	1	1	14.58	1	1				48	5.77008	5.51611
B2RE46	Dolichyl-diphosphooligosaccharide--protein glycosyltransferase subunit 2 OS=Homo sapiens OX=9606 PE=2 SV=1 - [B2RE46_HUMAN]	14.58	6	6	6	7	3.33	2	2	12.68	5	5	631	69.2911	5.78271
Q5T6U8	High mobility group AT-hook 1 OS=Homo sapiens OX=9606 GN=HMGA1 PE=2 SV=1 - [Q5T6U8_HUMAN]	14.58	2	1	1	1	14.58	1	1				96	10.6726	10.3159
K7EK17	MAP/microtubule affinity-regulating kinase 4 (Fragment) OS=Homo sapiens OX=9606 GN=MARK4 PE=1 SV=1 - [K7EK17_HUMAN]	14.52	23	1	1	2	14.52	1	1	14.52	1	1	62	7.21176	8.47021
A0A087WUD3	Oligosaccharyltransferase complex subunit OS=Homo sapiens OX=9606 GN=OSTC PE=1 SV=1 - [A0A087WUD3_HUMAN]	14.46	2	1	1	1				14.46	1	1	83	9.36286	7.43018
M0R268	U1 small nuclear ribonucleoprotein A (Fragment) OS=Homo sapiens OX=9606 GN=SNRPA PE=1 SV=1 - [M0R268_HUMAN]	14.45	8	2	2	4	14.45	2	2	14.45	2	2	256	28.3698	9.72998
Q9Y490	Talin-1 OS=Homo sapiens OX=9606 GN=TLN1 PE=1 SV=3 - [TLN1_HUMAN]	14.44	7	24	24	26	0.39	1	1	14.44	24	25	2541	269.599	6.07471
I3L0M7	Segment polarity protein dishevelled homolog DVL-2 (Fragment) OS=Homo sapiens OX=9606 GN=DVL2 PE=1 SV=1 - [I3L0M7_HUMAN]	14.43	13	3	3	4	9.28	2	2	9.28	2	2	291	32.117	6.25244
P24928	DNA-directed RNA polymerase II subunit RPB1 OS=Homo sapiens OX=9606 GN=POLR2A PE=1 SV=2 - [RPB1_HUMAN]	14.37	4	22	22	33	10.36	16	18	9.44	14	15	1970	217.039	7.37158
K7EQ02	DAZ-associated protein 1 (Fragment) OS=Homo sapiens OX=9606 GN=DAZAP1 PE=1 SV=2 - [K7EQ02_HUMAN]	14.37	6	3	3	4	14.37	3	4				327	34.9981	7.85498
A0A024R566	Splicing factor 1, isoform CRA_a OS=Homo sapiens OX=9606 GN=SF1 PE=3 SV=1 - [A0A024R566_HUMAN]	14.36	10	6	6	7	12.61	5	6	1.75	1	1	571	61.85	9.27588
Q14315	Filamin-C OS=Homo sapiens OX=9606 GN=FLNC PE=1 SV=3 - [FLNC_HUMAN]	14.35	4	21	29	38	3.52	8	8	13.5	27	30	2725	290.841	5.97314
E7EQQ5	Tripartite motif-containing protein 5 (Fragment) OS=Homo sapiens OX=9606 GN=TRIM5 PE=1 SV=1 - [E7EQQ5_HUMAN]	14.35	14	3	3	5	9.09	2	2	14.35	3	3	209	24.1889	5.12256
H0YDF9	Protein scribble homolog (Fragment) OS=Homo sapiens OX=9606 GN=SCRIB PE=1 SV=1 - [H0YDF9_HUMAN]	14.29	1	1	2	3	9.29	1	1	14.29	2	2	140	14.8565	4.83057
Q14677	Clathrin interactor 1 OS=Homo sapiens OX=9606 GN=CLINT1 PE=1 SV=1 - [EPN4_HUMAN]	14.24	3	7	7	9	8	4	4	10.08	5	5	625	68.2158	6.41748
H0YNH8	Uveal autoantigen with coiled-coil domains and ankyrin repeats OS=Homo sapiens OX=9606 GN=UACA PE=1 SV=1 - [H0YNH8_HUMAN]	14.2	9	18	18	29	10.85	14	15	10.64	13	14	1401	161.209	6.93213
Q7Z612	Acidic ribosomal phosphoprotein P1 OS=Homo sapiens OX=9606 PE=2 SV=1 - [Q7Z612_HUMAN]	14.16	4	1	1	1				14.16	1	1	113	11.3917	4.36084
B7Z4V2	75 kDa glucose-regulated protein OS=Homo sapiens OX=9606 PE=2 SV=1 - [B7Z4V2_HUMAN]	14.14	13	7	7	13	9.77	5	6	14.14	7	7	665	72.3561	5.93506
P51116	Fragile X mental retardation syndrome-related protein 2 OS=Homo sapiens OX=9606 GN=FXR2 PE=1 SV=2 - [FXR2_HUMAN]	14.12	3	6	8	9	6.39	4	4	8.92	5	5	673	74.178	6.22705
Q8IWX8	Calcium homeostasis endoplasmic reticulum protein OS=Homo sapiens OX=9606 GN=CHERP PE=1 SV=3 - [CHERP_HUMAN]	14.08	5	10	10	19	9.83	6	9	10.48	7	10	916	103.637	9.0415
A8MXL6	GATOR complex protein SEC13 OS=Homo sapiens OX=9606 GN=SEC13 PE=1 SV=1 - [A8MXL6_HUMAN]	14.08	4	2	2	3	14.08	2	2	8.1	1	1	284	31.5753	5.8208
A0A494C1P1	Actin-binding LIM protein 1 (Fragment) OS=Homo sapiens OX=9606 GN=ABLIM1 PE=1 SV=1 - [A0A494C1P1_HUMAN]	14.08	13	4	4	4	3.05	1	1	11.03	3	3	426	47.9602	7.97217
Q03135	Caveolin-1 OS=Homo sapiens OX=9606 GN=CAV1 PE=1 SV=4 - [CAV1_HUMAN]	14.04	5	2	2	3	14.04	2	2	6.18	1	1	178	20.4585	6.02393
B7Z6M7	cDNA FLJ56248, highly similar to Vacuolar protein sorting 33B OS=Homo sapiens OX=9606 PE=2 SV=1 - [B7Z6M7_HUMAN]	13.99	5	8	8	11	12.59	7	7	6.82	4	4	572	65.3386	6.97607
B4DUN9	cDNA FLJ56909, highly similar to Rattus norvegicus nexilin (Nexn), transcript variant s, mRNA OS=Homo sapiens OX=9606 PE=2 SV=1 - [B4DUN9_HUMAN]	13.98	4	1	6	10	12.6	5	6	10.24	4	4	508	61.4816	6.60986
P61160	Actin-related protein 2 OS=Homo sapiens OX=9606 GN=ACTR2 PE=1 SV=1 - [ARP2_HUMAN]	13.96	7	4	4	4				13.96	4	4	394	44.7322	6.7417
H7C519	5'-nucleotidase domain-containing protein 2 (Fragment) OS=Homo sapiens OX=9606 GN=NT5DC2 PE=1 SV=1 - [H7C519_HUMAN]	13.92	2	3	3	4	4.12	1	1	13.92	3	3	194	23.3579	8.86572
J3KSC4	Ras-related C3 botulinum toxin substrate 3 (Fragment) OS=Homo sapiens OX=9606 GN=RAC3 PE=1 SV=1 - [J3KSC4_HUMAN]	13.85	11	2	2	3	13.85	2	2	6.15	1	1	130	14.8217	7.34229
H3BUL5	Dual-specificity protein kinase CLK3 (Fragment) OS=Homo sapiens OX=9606 GN=CLK3 PE=1 SV=1 - [H3BUL5_HUMAN]	13.84	10	3	3	5	7.59	2	2	13.84	3	3	224	27.0328	10.4185
M0QYC7	RNA polymerase II-associated factor 1 homolog (Fragment) OS=Homo sapiens OX=9606 GN=PAF1 PE=1 SV=1 - [M0QYC7_HUMAN]	13.83	1	1	1	1				13.83	1	1	94	10.5529	4.4751
B3KRG2	DNA excision repair protein ERCC-3 OS=Homo sapiens OX=9606 PE=2 SV=1 - [B3KRG2_HUMAN]	13.79	12	9	9	12	7.1	5	5	9.47	6	7	718	81.9596	7.86963
Q53FI9	RNA helicase (Fragment) OS=Homo sapiens OX=9606 PE=2 SV=1 - [Q53FI9_HUMAN]	13.77	6	2	4	5	4.13	1	1	13.77	4	4	363	41.2702	8.45557
Q8WUF5	RelA-associated inhibitor OS=Homo sapiens OX=9606 GN=PPP1R13L PE=1 SV=4 - [IASPP_HUMAN]	13.77	4	9	9	11	11.35	7	7	5.43	4	4	828	89.0357	6.81494
Q7L576	Cytoplasmic FMR1-interacting protein 1 OS=Homo sapiens OX=9606 GN=CYFIP1 PE=1 SV=1 - [CYFP1_HUMAN]	13.73	22	16	16	20	7.66	9	9	9.66	11	11	1253	145.089	6.90283
A0A6I8PIK9	Polyadenylate-binding protein 1-like (Fragment) OS=Homo sapiens OX=9606 GN=PABPC1L PE=1 SV=1 - [A0A6I8PIK9_HUMAN]	13.7	1	1	1	2	13.7	1	1	13.7	1	1	73	8.35824	10.5063
Q9NR12	PDZ and LIM domain protein 7 OS=Homo sapiens OX=9606 GN=PDLIM7 PE=1 SV=1 - [PDLI7_HUMAN]	13.57	6	5	5	7	12.04	4	4	6.35	3	3	457	49.8126	8.41162
Q6PK82	AP-3 complex subunit delta (Fragment) OS=Homo sapiens OX=9606 GN=AP3D1 PE=2 SV=1 - [Q6PK82_HUMAN]	13.53	5	7	7	11	6.82	4	4	12.25	6	7	865	98.4762	9.12939
P62318	Small nuclear ribonucleoprotein Sm D3 OS=Homo sapiens OX=9606 GN=SNRPD3 PE=1 SV=1 - [SMD3_HUMAN]	13.49	2	2	2	3	13.49	2	2	7.94	1	1	126	13.9073	10.3159
B2R4V4	cDNA, FLJ92232, highly similar to Homo sapiens barrier to autointegration factor 1 (BANF1), mRNA OS=Homo sapiens OX=9606 PE=2 SV=1 - [B2R4V4_HUMAN]	13.48	2	1	1	2	13.48	1	1	13.48	1	1	89	10.01	6.0874
K7EJ44	Profilin OS=Homo sapiens OX=9606 GN=PFN1 PE=1 SV=1 - [K7EJ44_HUMAN]	13.46	2	1	1	2	13.46	1	1	13.46	1	1	104	11.3828	9.17334
Q5MD60	Mitogen-activated protein kinase kinase kinase kinase 4 isoform OS=Homo sapiens OX=9606 GN=MAP4K4 PE=2 SV=1 - [Q5MD60_HUMAN]	13.44	6	1	12	18	13.34	11	11	7.39	7	7	1042	119.332	6.60986
A0A024R8K8	Helicase with zinc finger, isoform CRA_a OS=Homo sapiens OX=9606 GN=HELZ PE=4 SV=1 - [A0A024R8K8_HUMAN]	13.44	9	20	20	28	8.14	13	14	10.97	14	14	1942	218.861	7.41553
P53680	AP-2 complex subunit sigma OS=Homo sapiens OX=9606 GN=AP2S1 PE=1 SV=2 - [AP2S1_HUMAN]	13.38	5	2	2	5	13.38	2	2	13.38	2	3	142	17.0067	6.17627
A5PLK7	RCC2 protein (Fragment) OS=Homo sapiens OX=9606 GN=RCC2 PE=2 SV=1 - [A5PLK7_HUMAN]	13.35	2	5	5	6	5.25	2	2	11.38	4	4	457	49.6471	8.68994
Q01469	Fatty acid-binding protein 5 OS=Homo sapiens OX=9606 GN=FABP5 PE=1 SV=3 - [FABP5_HUMAN]	13.33	1	2	2	2	6.67	1	1	6.67	1	1	135	15.1546	7.00537
P05198	Eukaryotic translation initiation factor 2 subunit 1 OS=Homo sapiens OX=9606 GN=EIF2S1 PE=1 SV=3 - [IF2A_HUMAN]	13.33	3	4	4	7	8.57	3	3	13.33	4	4	315	36.0894	5.08447
Q7Z7L1	Schlafen family member 11 OS=Homo sapiens OX=9606 GN=SLFN11 PE=1 SV=2 - [SLN11_HUMAN]	13.32	13	9	9	16	8.1	6	7	11.32	8	9	901	102.77	7.76709
I3L234	Ribosomal L1 domain-containing protein 1 (Fragment) OS=Homo sapiens OX=9606 GN=RSL1D1 PE=1 SV=1 - [I3L234_HUMAN]	13.27	8	1	1	1				13.27	1	1	98	11.6213	9.74463
Q08945	FACT complex subunit SSRP1 OS=Homo sapiens OX=9606 GN=SSRP1 PE=1 SV=1 - [SSRP1_HUMAN]	13.26	3	8	8	9	7.19	5	5	7.19	4	4	709	81.0244	6.87354
O14976	Cyclin-G-associated kinase OS=Homo sapiens OX=9606 GN=GAK PE=1 SV=2 - [GAK_HUMAN]	13.2	14	14	14	20	6.71	7	8	10.91	11	12	1311	143.1	5.73193
I3L1P8	Mitochondrial 2-oxoglutarate/malate carrier protein (Fragment) OS=Homo sapiens OX=9606 GN=SLC25A11 PE=1 SV=1 - [I3L1P8_HUMAN]	13.18	2	3	3	5	8.45	2	2	13.18	3	3	296	32.1618	9.77393
Q8NBJ5	Procollagen galactosyltransferase 1 OS=Homo sapiens OX=9606 GN=COLGALT1 PE=1 SV=1 - [GT251_HUMAN]	13.18	6	8	8	9	2.73	2	2	11.41	7	7	622	71.5905	7.31299
A0A024RB48	Tensin like C1 domain containing phosphatase (Tensin 2), isoform CRA_a OS=Homo sapiens OX=9606 GN=TENC1 PE=3 SV=1 - [A0A024RB48_HUMAN]	13.15	10	12	13	21	9.11	9	9	10.74	12	12	1285	138.741	7.37158
E9PLD3	Uncharacterized protein OS=Homo sapiens OX=9606 PE=4 SV=1 - [E9PLD3_HUMAN]	13.13	4	1	1	2	13.13	1	1	13.13	1	1	99	11.5928	12.2349
Q86SQ0	Pleckstrin homology-like domain family B member 2 OS=Homo sapiens OX=9606 GN=PHLDB2 PE=1 SV=2 - [PHLB2_HUMAN]	13.09	18	12	13	20	11.41	11	11	8.86	9	9	1253	142.07	7.43018
Q9NYV4	Cyclin-dependent kinase 12 OS=Homo sapiens OX=9606 GN=CDK12 PE=1 SV=2 - [CDK12_HUMAN]	13.09	150	12	13	18	11.48	11	12	5.37	6	6	1490	164.054	9.43701
Q8WWP7	GTPase IMAP family member 1 OS=Homo sapiens OX=9606 GN=GIMAP1 PE=1 SV=1 - [GIMA1_HUMAN]	13.07	1	2	2	2	13.07	2	2				306	34.3476	8.86572
O43896	Kinesin-like protein KIF1C OS=Homo sapiens OX=9606 GN=KIF1C PE=1 SV=3 - [KIF1C_HUMAN]	13.06	18	9	13	20	10.06	10	11	7.98	8	9	1103	122.87	6.90283
H7C3T4	Peroxiredoxin-4 (Fragment) OS=Homo sapiens OX=9606 GN=PRDX4 PE=1 SV=1 - [H7C3T4_HUMAN]	13.04	3	1	2	3	13.04	2	2	4.97	1	1	161	18.3133	6.18896
H0YDD8	60S acidic ribosomal protein P2 (Fragment) OS=Homo sapiens OX=9606 GN=RPLP2 PE=1 SV=1 - [H0YDD8_HUMAN]	13.04	2	1	1	2	13.04	1	1	13.04	1	1	92	9.09046	4.4624
Q96DU7	Inositol-trisphosphate 3-kinase C OS=Homo sapiens OX=9606 GN=ITPKC PE=1 SV=1 - [IP3KC_HUMAN]	13.03	1	7	7	11	11.27	6	6	8.78	5	5	683	75.1604	5.13525
H0Y3P2	Eukaryotic translation initiation factor 4 gamma 2 OS=Homo sapiens OX=9606 GN=EIF4G2 PE=1 SV=1 - [H0Y3P2_HUMAN]	13	14	12	12	18	10.24	10	11	8.29	7	7	869	98.0557	6.99072
U3KQ84	Dolichyl-diphosphooligosaccharide--protein glycosyltransferase 48 kDa subunit (Fragment) OS=Homo sapiens OX=9606 GN=DDOST PE=1 SV=8 - [U3KQ84_HUMAN]	12.99	4	2	2	2	5.84	1	1	7.14	1	1	154	17.0949	4.91943
A0A2R8Y7E1	Patatin-like phospholipase domain-containing protein 6 (Fragment) OS=Homo sapiens OX=9606 GN=PNPLA6 PE=1 SV=1 - [A0A2R8Y7E1_HUMAN]	12.95	3	1	1	1	12.95	1	1				224	24.3653	7.00537
H0Y9Q7	Calnexin (Fragment) OS=Homo sapiens OX=9606 GN=CANX PE=1 SV=1 - [H0Y9Q7_HUMAN]	12.94	11	2	2	3	12.94	2	2	5.88	1	1	170	18.8175	6.91748
B4DEW5	cDNA FLJ54049, highly similar to Multimerin-2 OS=Homo sapiens OX=9606 PE=2 SV=1 - [B4DEW5_HUMAN]	12.93	5	7	7	9	3.58	2	2	12.93	7	7	727	79.9884	5.74463
A0A0U1RRH9	Septin-7 (Fragment) OS=Homo sapiens OX=9606 GN=SEPTIN7 PE=1 SV=1 - [A0A0U1RRH9_HUMAN]	12.93	43	2	2	3	6.12	1	1	12.93	2	2	147	16.4535	6.31592
O60687	Sushi repeat-containing protein SRPX2 OS=Homo sapiens OX=9606 GN=SRPX2 PE=1 SV=1 - [SRPX2_HUMAN]	12.9	2	4	4	4	9.03	3	3	3.87	1	1	465	52.9377	7.25439
A8K9U6	cDNA FLJ76121, highly similar to Homo sapiens zinc finger CCCH-type, antiviral 1 (ZC3HAV1), transcript variant 1, mRNA OS=Homo sapiens OX=9606 PE=2 SV=1 - [A8K9U6_HUMAN]	12.86	6	9	9	14	11.64	8	8	8.54	6	6	902	101.392	8.35303
A0A024QZJ6	Myosin, heavy polypeptide 11, smooth muscle, isoform CRA_b OS=Homo sapiens OX=9606 GN=MYH11 PE=3 SV=1 - [A0A024QZJ6_HUMAN]	12.85	31	1	27	213	10.06	20	88	12.23	25	125	1938	223.439	5.52881
P49207	60S ribosomal protein L34 OS=Homo sapiens OX=9606 GN=RPL34 PE=1 SV=3 - [RL34_HUMAN]	12.82	2	2	2	3	6.84	1	1	12.82	2	2	117	13.2845	11.4731
B7Z1C9	T-complex protein 1 subunit eta OS=Homo sapiens OX=9606 GN=CCT7 PE=2 SV=1 - [B7Z1C9_HUMAN]	12.77	5	4	4	4	1.69	1	1	11.08	3	3	415	46.0655	7.6499
B7Z592	Zinc finger CCCH domain-containing protein 15 OS=Homo sapiens OX=9606 PE=2 SV=1 - [B7Z592_HUMAN]	12.76	4	4	4	6	7.91	2	2	12.76	4	4	392	44.863	7.86963
Q9BQC6	Ribosomal protein 63, mitochondrial OS=Homo sapiens OX=9606 GN=MRPL57 PE=1 SV=1 - [RT63_HUMAN]	12.75	1	1	1	1	12.75	1	1				102	12.2585	11.4438
Q53TX8	Uncharacterized protein MAP4K4 (Fragment) OS=Homo sapiens OX=9606 GN=MAP4K4 PE=4 SV=1 - [Q53TX8_HUMAN]	12.7	10	1	14	22	12.62	13	13	8.02	9	9	1260	144.524	7.57666
E9PBF6	Lamin-B1 OS=Homo sapiens OX=9606 GN=LMNB1 PE=1 SV=1 - [E9PBF6_HUMAN]	12.66	9	4	5	7	7.49	3	3	9.56	4	4	387	44.6157	5.04639
D6RGK9	CCR4-NOT transcription complex subunit 6-like (Fragment) OS=Homo sapiens OX=9606 GN=CNOT6L PE=1 SV=2 - [D6RGK9_HUMAN]	12.66	7	2	2	3	12.66	2	2	6.33	1	1	158	18.0066	8.39697
Q14671	Pumilio homolog 1 OS=Homo sapiens OX=9606 GN=PUM1 PE=1 SV=3 - [PUM1_HUMAN]	12.65	16	10	13	23	9.44	9	9	11.47	12	14	1186	126.395	6.84424
I0CE67	Four-and-a-half LIM domains 2 OS=Homo sapiens OX=9606 GN=FHL2 PE=2 SV=1 - [I0CE67_HUMAN]	12.64	6	3	3	5	8.55	2	2	8.18	2	3	269	30.9281	7.6499
P61956	Small ubiquitin-related modifier 2 OS=Homo sapiens OX=9606 GN=SUMO2 PE=1 SV=3 - [SUMO2_HUMAN]	12.63	5	1	1	1				12.63	1	1	95	10.8644	5.50342
Q1JQ76	Ribosomal protein (Fragment) OS=Homo sapiens OX=9606 GN=RPL10A PE=2 SV=1 - [Q1JQ76_HUMAN]	12.62	3	2	2	4	6.31	1	1	12.62	2	3	206	23.5209	10.0669
Q0ZGT2	Nexilin OS=Homo sapiens OX=9606 GN=NEXN PE=1 SV=1 - [NEXN_HUMAN]	12.59	6	3	8	14	11.56	7	8	9.78	6	6	675	80.6087	5.32568
Q8NDT2	Putative RNA-binding protein 15B OS=Homo sapiens OX=9606 GN=RBM15B PE=1 SV=3 - [RB15B_HUMAN]	12.58	2	8	8	11	6.85	4	4	10.34	7	7	890	97.1465	9.84717
B4DZC0	cDNA FLJ51771, highly similar to SWI/SNF-related matrix-associatedactin-dependent regulator of chromatin subfamily A member5 OS=Homo sapiens OX=9606 PE=2 SV=1 - [B4DZC0_HUMAN]	12.56	10	13	13	19	7.94	9	9	10.25	10	10	995	116.683	8.33838
A0A0A0MSQ3	E3 ubiquitin-protein ligase UHRF2 (Fragment) OS=Homo sapiens OX=9606 GN=UHRF2 PE=1 SV=1 - [A0A0A0MSQ3_HUMAN]	12.5	3	1	1	2	12.5	1	1	12.5	1	1	112	12.7326	8.29443
P31025	Lipocalin-1 OS=Homo sapiens OX=9606 GN=LCN1 PE=1 SV=1 - [LCN1_HUMAN]	12.5	2	2	2	3	12.5	2	2	6.25	1	1	176	19.2378	5.57959
P25705	ATP synthase subunit alpha, mitochondrial OS=Homo sapiens OX=9606 GN=ATP5F1A PE=1 SV=1 - [ATPA_HUMAN]	12.48	7	6	6	7	9.22	4	4	5.42	3	3	553	59.7136	9.12939
C9K0U8	Single-stranded DNA-binding protein, mitochondrial (Fragment) OS=Homo sapiens OX=9606 GN=SSBP1 PE=1 SV=1 - [C9K0U8_HUMAN]	12.4	6	1	1	1				12.4	1	1	121	14.1224	9.56885
Q96AG4	Leucine-rich repeat-containing protein 59 OS=Homo sapiens OX=9606 GN=LRRC59 PE=1 SV=1 - [LRC59_HUMAN]	12.38	1	3	3	6	12.38	3	3	12.38	3	3	307	34.9089	9.56885
P10599	Thioredoxin OS=Homo sapiens OX=9606 GN=TXN PE=1 SV=3 - [THIO_HUMAN]	12.38	1	1	1	2	12.38	1	1	12.38	1	1	105	11.7297	4.91943
P63167	Dynein light chain 1, cytoplasmic OS=Homo sapiens OX=9606 GN=DYNLL1 PE=1 SV=1 - [DYL1_HUMAN]	12.36	2	1	1	2	12.36	1	1	12.36	1	1	89	10.3591	7.40088
Q8IXB1	DnaJ homolog subfamily C member 10 OS=Homo sapiens OX=9606 GN=DNAJC10 PE=1 SV=2 - [DJC10_HUMAN]	12.36	10	8	8	11	7.94	5	5	9.84	6	6	793	91.0213	7.18115
H0YLR3	U2 small nuclear ribonucleoprotein A' (Fragment) OS=Homo sapiens OX=9606 GN=SNRPA1 PE=1 SV=1 - [H0YLR3_HUMAN]	12.36	5	1	1	1	12.36	1	1				89	9.47188	8.47021
C9JC03	EH domain-containing protein 1 (Fragment) OS=Homo sapiens OX=9606 GN=EHD1 PE=1 SV=1 - [C9JC03_HUMAN]	12.3	12	3	4	5	6.68	2	2	9.09	3	3	374	42.7104	8.42627
Q9P266	Junctional protein associated with coronary artery disease OS=Homo sapiens OX=9606 GN=JCAD PE=1 SV=3 - [JCAD_HUMAN]	12.29	1	13	13	19	11.33	12	12	5.52	7	7	1359	148.26	7.09326
P12035	Keratin, type II cytoskeletal 3 OS=Homo sapiens OX=9606 GN=KRT3 PE=1 SV=3 - [K2C3_HUMAN]	12.26	16	1	13	29	8.6	11	15	12.1	12	14	628	64.3776	6.48096
Q5QPL9	RNA-binding protein Raly (Fragment) OS=Homo sapiens OX=9606 GN=RALY PE=1 SV=1 - [Q5QPL9_HUMAN]	12.24	8	3	3	3	8.44	2	2	3.8	1	1	237	24.6503	10.4917
P52298	Nuclear cap-binding protein subunit 2 OS=Homo sapiens OX=9606 GN=NCBP2 PE=1 SV=1 - [NCBP2_HUMAN]	12.18	5	2	2	3	7.05	1	1	12.18	2	2	156	17.9898	8.20654
Q9UJC5	SH3 domain-binding glutamic acid-rich-like protein 2 OS=Homo sapiens OX=9606 GN=SH3BGRL2 PE=1 SV=2 - [SH3L2_HUMAN]	12.15	1	1	1	1				12.15	1	1	107	12.3182	6.7124
A8K9E1	HBS1-like protein OS=Homo sapiens OX=9606 PE=2 SV=1 - [A8K9E1_HUMAN]	12.13	16	6	6	9	10.53	5	5	7.75	4	4	684	75.4556	6.60986
B7Z4B2	Aminopeptidase OS=Homo sapiens OX=9606 PE=2 SV=1 - [B7Z4B2_HUMAN]	12.12	14	9	9	10	2.55	2	2	11.03	8	8	825	92.807	5.40186
X5D2J9	General transcription factor IIi isoform D (Fragment) OS=Homo sapiens OX=9606 GN=GTF2I PE=2 SV=1 - [X5D2J9_HUMAN]	12.12	18	9	9	10	6.58	5	5	6.48	5	5	957	107.902	7.94287
Q9BXF6	Rab11 family-interacting protein 5 OS=Homo sapiens OX=9606 GN=RAB11FIP5 PE=1 SV=1 - [RFIP5_HUMAN]	12.1	5	5	5	6	10.11	4	4	5.51	2	2	653	70.372	9.23193
P52294	Importin subunit alpha-5 OS=Homo sapiens OX=9606 GN=KPNA1 PE=1 SV=3 - [IMA5_HUMAN]	12.08	15	5	5	6	7.43	3	3	6.69	3	3	538	60.1836	5.0083
B7Z2F4	T-complex protein 1 subunit delta OS=Homo sapiens OX=9606 PE=2 SV=1 - [B7Z2F4_HUMAN]	12.08	6	3	4	4				12.08	4	4	389	42.2726	7.60596
B7Z871	cDNA FLJ50930, highly similar to Lipoma-preferred partner OS=Homo sapiens OX=9606 PE=2 SV=1 - [B7Z871_HUMAN]	12.03	7	3	3	5	6.01	2	2	12.03	3	3	449	48.4852	7.45947
A0A3B3IU98	IQ motif and SEC7 domain-containing protein 1 (Fragment) OS=Homo sapiens OX=9606 GN=IQSEC1 PE=1 SV=1 - [A0A3B3IU98_HUMAN]	11.98	14	8	8	13	7.28	5	6	10.49	7	7	810	91.5112	7.53271
B4DQA9	cDNA FLJ51040, highly similar to Tripartite motif-containing protein 22 OS=Homo sapiens OX=9606 PE=2 SV=1 - [B4DQA9_HUMAN]	11.97	11	2	2	2	11.97	2	2				309	34.9475	8.39697
D3DV75	Adenosine deaminase, RNA-specific, isoform CRA_b OS=Homo sapiens OX=9606 GN=ADAR PE=4 SV=1 - [D3DV75_HUMAN]	11.96	9	9	9	11	6.88	5	5	7.79	6	6	886	98.6829	8.66064
Q15451	Protein-serine/threonine kinase (Fragment) OS=Homo sapiens OX=9606 PE=2 SV=1 - [Q15451_HUMAN]	11.94	26	1	1	1				11.94	1	1	67	7.513	9.37842
Q6P2E9	Enhancer of mRNA-decapping protein 4 OS=Homo sapiens OX=9606 GN=EDC4 PE=1 SV=1 - [EDC4_HUMAN]	11.92	5	11	11	15	7.57	7	7	7.14	7	8	1401	151.567	5.85889
Q9Y6A4	Cilia- and flagella-associated protein 20 OS=Homo sapiens OX=9606 GN=CFAP20 PE=1 SV=1 - [CFA20_HUMAN]	11.92	2	2	2	3	5.7	1	1	11.92	2	2	193	22.76	9.75928
D6W5C0	Spectrin beta chain OS=Homo sapiens OX=9606 GN=SPTBN1 PE=3 SV=1 - [D6W5C0_HUMAN]	11.9	7	23	23	27	2.41	5	5	11.06	21	22	2278	264.276	5.57959
I3L2K5	Zinc finger CCCH domain-containing protein 7A (Fragment) OS=Homo sapiens OX=9606 GN=ZC3H7A PE=1 SV=1 - [I3L2K5_HUMAN]	11.87	10	8	8	10	6.41	5	5	7.64	5	5	733	83.5938	7.62061
P09382	Galectin-1 OS=Homo sapiens OX=9606 GN=LGALS1 PE=1 SV=2 - [LEG1_HUMAN]	11.85	1	2	2	2	5.93	1	1	5.93	1	1	135	14.7062	5.50342
H7C2V1	Multifunctional procollagen lysine hydroxylase and glycosyltransferase LH3 (Fragment) OS=Homo sapiens OX=9606 GN=PLOD3 PE=1 SV=1 - [H7C2V1_HUMAN]	11.85	8	3	3	5	11.85	3	3	8.89	2	2	270	31.2197	6.03662
H3BQI5	Rho family-interacting cell polarization regulator 1 (Fragment) OS=Homo sapiens OX=9606 GN=RIPOR1 PE=1 SV=2 - [H3BQI5_HUMAN]	11.84	9	2	2	2				11.84	2	2	152	17.5594	10.7407
Q9UE57	PDGF-2 (Fragment) OS=Homo sapiens OX=9606 PE=3 SV=1 - [Q9UE57_HUMAN]	11.76	6	1	1	1				11.76	1	1	68	7.78589	8.29443
H3BPG5	RNA-binding protein with serine-rich domain 1 OS=Homo sapiens OX=9606 GN=RNPS1 PE=1 SV=1 - [H3BPG5_HUMAN]	11.72	6	1	1	1				11.72	1	1	128	15.0988	11.8687
A0A590UJQ7	Casein kinase I isoform alpha OS=Homo sapiens OX=9606 GN=CSNK1A1 PE=1 SV=1 - [A0A590UJQ7_HUMAN]	11.69	12	1	1	1				11.69	1	1	77	8.34354	9.70068
A0A0U1RRA4	Fibulin-1 (Fragment) OS=Homo sapiens OX=9606 GN=FBLN1 PE=1 SV=1 - [A0A0U1RRA4_HUMAN]	11.67	3	1	1	1				11.67	1	1	60	6.85933	4.77979
H0Y8N0	Transmembrane protein 33 (Fragment) OS=Homo sapiens OX=9606 GN=TMEM33 PE=1 SV=1 - [H0Y8N0_HUMAN]	11.61	4	2	2	2	5.16	1	1	6.45	1	1	155	17.9045	10.0083
B3KM89	cDNA FLJ10528 fis, clone NT2RP2000943, highly similar to Protein transport protein Sec24D OS=Homo sapiens OX=9606 PE=2 SV=1 - [B3KM89_HUMAN]	11.59	8	9	9	12	8.83	7	7	6.07	5	5	906	100.183	6.93213
B4DHC4	cDNA FLJ51843, highly similar to 14-3-3 protein gamma OS=Homo sapiens OX=9606 PE=2 SV=1 - [B4DHC4_HUMAN]	11.56	31	2	3	4	3.56	1	1	11.56	3	3	225	25.6406	4.91943
F8VV32	1,4-beta-N-acetylmuramidase C OS=Homo sapiens OX=9606 GN=LYZ PE=1 SV=1 - [F8VV32_HUMAN]	11.54	3	1	1	2	11.54	1	1	11.54	1	1	104	11.4807	9.0708
P16278	Beta-galactosidase OS=Homo sapiens OX=9606 GN=GLB1 PE=1 SV=2 - [BGAL_HUMAN]	11.52	11	6	6	9	9.31	5	5	5.91	3	4	677	76.0266	6.56592
Q15042	Rab3 GTPase-activating protein catalytic subunit OS=Homo sapiens OX=9606 GN=RAB3GAP1 PE=1 SV=3 - [RB3GP_HUMAN]	11.52	3	9	9	11	7.24	5	5	8.15	6	6	981	110.454	5.5542
V9GYY3	C-1-tetrahydrofolate synthase, cytoplasmic OS=Homo sapiens OX=9606 GN=MTHFD1 PE=1 SV=2 - [V9GYY3_HUMAN]	11.5	8	9	9	13	7.59	6	6	9.33	7	7	922	99.6576	7.91357
B4DGM6	Gap junction protein OS=Homo sapiens OX=9606 PE=2 SV=1 - [B4DGM6_HUMAN]	11.48	7	2	2	2	6.56	1	1	4.92	1	1	305	33.9399	8.20654
G3V2Q3	Cyclin-K (Fragment) OS=Homo sapiens OX=9606 GN=CCNK PE=1 SV=1 - [G3V2Q3_HUMAN]	11.45	7	2	2	2	11.45	2	2				227	26.3734	7.98682
A0A0G2JRD1	RNA-binding protein fox-1 homolog 2 (Fragment) OS=Homo sapiens OX=9606 GN=RBFOX2 PE=1 SV=1 - [A0A0G2JRD1_HUMAN]	11.45	5	1	1	1				11.45	1	1	227	23.5291	9.61279
B4DMY4	cDNA FLJ59133, highly similar to Cathepsin B OS=Homo sapiens OX=9606 PE=2 SV=1 - [B4DMY4_HUMAN]	11.43	7	2	2	2				11.43	2	2	245	26.8385	5.70654
Q9UJV9	Probable ATP-dependent RNA helicase DDX41 OS=Homo sapiens OX=9606 GN=DDX41 PE=1 SV=2 - [DDX41_HUMAN]	11.41	7	6	6	8	4.66	3	3	9.97	5	5	622	69.793	6.84424
C9JLF4	Exonuclease 3'-5' domain-containing protein 2 (Fragment) OS=Homo sapiens OX=9606 GN=EXD2 PE=1 SV=1 - [C9JLF4_HUMAN]	11.4	4	1	1	1	11.4	1	1				114	12.4126	7.60596
B4DTK7	cDNA FLJ61387, highly similar to Homo sapiens conserved nuclear protein NHN1 (NHN1), mRNA OS=Homo sapiens OX=9606 PE=2 SV=1 - [B4DTK7_HUMAN]	11.36	9	8	8	10	6.76	4	4	7.98	6	6	977	108.913	8.44092
K7EQB2	Putative oxidoreductase GLYR1 (Fragment) OS=Homo sapiens OX=9606 GN=GLYR1 PE=1 SV=8 - [K7EQB2_HUMAN]	11.35	6	2	2	4	11.35	2	2	11.35	2	2	185	20.4597	9.53955
A0A087X059	RNA helicase (Fragment) OS=Homo sapiens OX=9606 GN=DDX27 PE=1 SV=1 - [A0A087X059_HUMAN]	11.27	4	3	3	3				11.27	3	3	275	30.2997	7.92822
A0A1B1HY26	Myosin 7 (Fragment) OS=Homo sapiens OX=9606 GN=MYH7 PE=3 SV=1 - [A0A1B1HY26_HUMAN]	11.25	1	1	1	1				11.25	1	1	80	9.32283	9.29053
C9JXP6	Integrator complex subunit 6 (Fragment) OS=Homo sapiens OX=9606 GN=INTS6 PE=1 SV=1 - [C9JXP6_HUMAN]	11.24	8	1	1	1				11.24	1	1	89	9.88804	4.64014
Q58EY4	SWI/SNF related, matrix associated, actin dependent regulator of chromatin, subfamily c, member 1 OS=Homo sapiens OX=9606 GN=SMARCC1 PE=2 SV=1 - [Q58EY4_HUMAN]	11.22	7	5	10	14	4.98	5	5	8.78	8	9	1105	122.834	5.71924
Q01968	Inositol polyphosphate 5-phosphatase OCRL OS=Homo sapiens OX=9606 GN=OCRL PE=1 SV=3 - [OCRL_HUMAN]	11.21	7	8	8	10	3.77	3	3	9.54	7	7	901	104.138	6.55127
B3KMV8	cDNA FLJ12766 fis, clone NT2RP2001520, highly similar to Calcium-binding mitochondrial carrier protein Aralar1 OS=Homo sapiens OX=9606 PE=2 SV=1 - [B3KMV8_HUMAN]	11.21	2	2	7	8	7.52	5	5	5.46	3	3	678	74.7308	8.38232
W5ZQ92	Synaptic functional regulator FMR1 OS=Homo sapiens OX=9606 GN=FMR1 PE=2 SV=1 - [W5ZQ92_HUMAN]	11.19	17	5	6	6	4.87	3	3	6.32	3	3	554	62.7417	7.59131
D3DPS9	Mitochondrial ribosomal protein S15, isoform CRA_c OS=Homo sapiens OX=9606 GN=MRPS15 PE=3 SV=1 - [D3DPS9_HUMAN]	11.18	4	2	2	2	5.59	1	1	5.59	1	1	161	19.1716	10.4478
H7C0P6	Mitogen-activated protein kinase kinase kinase kinase 4 (Fragment) OS=Homo sapiens OX=9606 GN=MAP4K4 PE=1 SV=1 - [H7C0P6_HUMAN]	11.17	4	2	10	14	9.56	8	8	6.91	6	6	1056	121.298	7.79639
A0A455I2N7	MAGI-1b OS=Homo sapiens OX=9606 PE=2 SV=1 - [A0A455I2N7_HUMAN]	11.14	6	1	11	16	6.89	7	8	8.65	8	8	1248	136.272	6.06201
G5E9W3	Cleavage and polyadenylation specific factor 3, 73kDa, isoform CRA_b OS=Homo sapiens OX=9606 GN=CPSF3 PE=1 SV=1 - [G5E9W3_HUMAN]	11.13	6	6	6	8	9.74	5	5	5.72	3	3	647	73.43	5.57959
Q658Y4	Protein FAM91A1 OS=Homo sapiens OX=9606 GN=FAM91A1 PE=1 SV=3 - [F91A1_HUMAN]	11.1	6	7	7	7	1.91	2	2	9.19	5	5	838	93.8497	6.39209
V9P4H4	Magi1d OS=Homo sapiens OX=9606 PE=2 SV=1 - [V9P4H4_HUMAN]	11.1	1	1	11	16	7.02	7	8	8.33	8	8	1297	144.611	7.6792
C9K0R9	Inosine-5'-monophosphate dehydrogenase 1 (Fragment) OS=Homo sapiens OX=9606 GN=IMPDH1 PE=1 SV=1 - [C9K0R9_HUMAN]	11.07	9	2	3	3	4.5	1	1	6.57	2	2	289	31.1862	5.52881
Q86US8	Telomerase-binding protein EST1A OS=Homo sapiens OX=9606 GN=SMG6 PE=1 SV=2 - [EST1A_HUMAN]	11.06	11	12	12	21	7.82	9	10	8.39	9	11	1419	160.363	7.04932
Q92974	Rho guanine nucleotide exchange factor 2 OS=Homo sapiens OX=9606 GN=ARHGEF2 PE=1 SV=4 - [ARHG2_HUMAN]	11.05	11	10	10	10	6.19	5	5	6.39	5	5	986	111.473	7.26904
B4DPZ5	cDNA FLJ53495, highly similar to Polymerase I and transcript release factor OS=Homo sapiens OX=9606 PE=2 SV=1 - [B4DPZ5_HUMAN]	11.02	4	3	3	4	11.02	3	3	4.96	1	1	363	40.4591	5.24951
F8VXI9	ARF GTPase-activating protein GIT2 OS=Homo sapiens OX=9606 GN=GIT2 PE=1 SV=1 - [F8VXI9_HUMAN]	11.02	11	4	6	10	3.81	3	3	11.02	6	7	708	78.8184	7.45947
B2RDD7	Protein arginine N-methyltransferase 5 OS=Homo sapiens OX=9606 PE=2 SV=1 - [B2RDD7_HUMAN]	10.99	13	6	6	7	8.32	4	4	4.24	3	3	637	72.6636	6.29053
Q4ZG72	RNA helicase (Fragment) OS=Homo sapiens OX=9606 GN=DDX18 PE=3 SV=1 - [Q4ZG72_HUMAN]	10.99	5	5	5	7	4.76	2	2	10.99	5	5	546	61.5561	9.02686
Q68CS2	Uncharacterized protein DKFZp781P1796 OS=Homo sapiens OX=9606 GN=DKFZp781P1796 PE=2 SV=1 - [Q68CS2_HUMAN]	10.97	4	5	5	7	6.45	4	4	8.55	3	3	620	68.6426	7.41553
M0QX71	Glutamate-rich WD repeat-containing protein 1 (Fragment) OS=Homo sapiens OX=9606 GN=GRWD1 PE=1 SV=1 - [M0QX71_HUMAN]	10.96	5	2	2	2				10.96	2	2	228	25.4613	4.85596
H7C3G7	CWF19-like protein 2 (Fragment) OS=Homo sapiens OX=9606 GN=CWF19L2 PE=1 SV=1 - [H7C3G7_HUMAN]	10.91	3	5	5	6	10.91	5	6				623	71.5978	7.15186
B4DNQ1	cDNA FLJ53818, highly similar to Nucleolar transcription factor 1 OS=Homo sapiens OX=9606 PE=2 SV=1 - [B4DNQ1_HUMAN]	10.89	9	6	6	8	8.93	5	5	5.14	3	3	661	77.3564	5.8335
Q96EY7	Pentatricopeptide repeat domain-containing protein 3, mitochondrial OS=Homo sapiens OX=9606 GN=PTCD3 PE=1 SV=3 - [PTCD3_HUMAN]	10.89	4	5	5	7	9.58	4	4	5.52	3	3	689	78.4997	6.41748
P31151	Protein S100-A7 OS=Homo sapiens OX=9606 GN=S100A7 PE=1 SV=4 - [S10A7_HUMAN]	10.89	1	1	1	1	10.89	1	1				101	11.4636	6.771
Q9H5V9	UPF0428 protein CXorf56 OS=Homo sapiens OX=9606 GN=CXorf56 PE=1 SV=1 - [CX056_HUMAN]	10.81	2	2	2	3	10.81	2	2	4.5	1	1	222	25.608	8.73389
P54136	Arginine--tRNA ligase, cytoplasmic OS=Homo sapiens OX=9606 GN=RARS1 PE=1 SV=2 - [SYRC_HUMAN]	10.76	2	6	6	11	8.94	5	5	10.76	6	6	660	75.3309	6.68311
Q96P70	Importin-9 OS=Homo sapiens OX=9606 GN=IPO9 PE=1 SV=3 - [IPO9_HUMAN]	10.76	1	7	7	9	5.48	3	3	9.7	6	6	1041	115.889	4.80518
B4E3J6	cDNA FLJ54293 OS=Homo sapiens OX=9606 PE=2 SV=1 - [B4E3J6_HUMAN]	10.76	2	3	3	5	10.76	3	3	7.17	2	2	223	26.584	9.53955
Q96M96	FYVE, RhoGEF and PH domain-containing protein 4 OS=Homo sapiens OX=9606 GN=FGD4 PE=1 SV=2 - [FGD4_HUMAN]	10.7	18	7	7	9	8.75	6	6	5.48	3	3	766	86.5714	6.12549
B4DZZ8	cDNA FLJ52943, highly similar to Zinc transporter SLC39A7 OS=Homo sapiens OX=9606 PE=2 SV=1 - [B4DZZ8_HUMAN]	10.7	6	2	2	5	10.7	2	3	3.74	1	2	374	39.5743	6.96143
P08493	Matrix Gla protein OS=Homo sapiens OX=9606 GN=MGP PE=1 SV=2 - [MGP_HUMAN]	10.68	1	1	1	2	10.68	1	1	10.68	1	1	103	12.3453	9.67139
B3KT32	cDNA FLJ37546 fis, clone BRCAN2027364, highly similar to Homo sapiens formin-like 2 (FMNL2), transcript variant 2, mRNA OS=Homo sapiens OX=9606 PE=2 SV=1 - [B3KT32_HUMAN]	10.67	9	3	3	5	7.02	2	2	10.67	3	3	356	41.7199	9.17334
Q13595	Transformer-2 protein homolog alpha OS=Homo sapiens OX=9606 GN=TRA2A PE=1 SV=1 - [TRA2A_HUMAN]	10.64	1	3	3	4	5.67	2	2	7.45	2	2	282	32.6691	11.2681
A0A024RAC6	Elongin-A OS=Homo sapiens OX=9606 GN=ELOA PE=1 SV=1 - [A0A024RAC6_HUMAN]	10.62	2	6	6	7	7.77	4	4	5.83	3	3	772	87.176	9.56885
Q6PKC2	CROP protein (Fragment) OS=Homo sapiens OX=9606 GN=CROP PE=2 SV=1 - [Q6PKC2_HUMAN]	10.59	9	2	2	4	10.59	2	2	10.59	2	2	236	26.9988	8.20654
Q9Y5S2	Serine/threonine-protein kinase MRCK beta OS=Homo sapiens OX=9606 GN=CDC42BPB PE=1 SV=2 - [MRCKB_HUMAN]	10.58	5	13	15	18	4.21	6	6	8.47	12	12	1711	194.193	6.3667
Q7L7X3	Serine/threonine-protein kinase TAO1 OS=Homo sapiens OX=9606 GN=TAOK1 PE=1 SV=1 - [TAOK1_HUMAN]	10.49	5	7	9	14	5.99	6	6	9.59	8	8	1001	115.997	7.6499
B9EGQ8	SMARCA4 protein OS=Homo sapiens OX=9606 GN=SMARCA4 PE=2 SV=1 - [B9EGQ8_HUMAN]	10.47	60	12	12	23	6.54	9	10	9.64	11	13	1681	189.33	8.22119
P38919	Eukaryotic initiation factor 4A-III OS=Homo sapiens OX=9606 GN=EIF4A3 PE=1 SV=4 - [IF4A3_HUMAN]	10.46	2	3	4	5	6.57	2	2	6.57	3	3	411	46.8412	6.72705
Q9UPN6	SR-related and CTD-associated factor 8 OS=Homo sapiens OX=9606 GN=SCAF8 PE=1 SV=1 - [SCAF8_HUMAN]	10.46	10	8	8	13	7.79	7	8	6.06	4	5	1271	140.433	8.29443
B7ZAX6	Ubiquitin carboxyl-terminal hydrolase 7 OS=Homo sapiens OX=9606 PE=2 SV=1 - [B7ZAX6_HUMAN]	10.41	15	9	9	16	8.56	8	8	8.47	7	8	1086	126.09	5.74463
B4DIC4	cDNA FLJ52195, highly similar to LIM and SH3 domain protein 1 OS=Homo sapiens OX=9606 PE=2 SV=1 - [B4DIC4_HUMAN]	10.4	5	1	1	2	10.4	1	1	10.4	1	1	125	14.5881	8.68994
B4DF70	cDNA FLJ60461, highly similar to Peroxiredoxin-2 OS=Homo sapiens OX=9606 PE=2 SV=1 - [B4DF70_HUMAN]	10.38	2	1	2	4	10.38	2	2	10.38	2	2	183	20.0946	8.77783
A8K566	cDNA FLJ78246, highly similar to Homo sapiens splicing factor 3a, subunit 3, 60kDa (SF3A3), mRNA OS=Homo sapiens OX=9606 PE=2 SV=1 - [A8K566_HUMAN]	10.38	6	4	4	6	10.38	4	4	4.59	2	2	501	58.7543	5.42725
P27816	Microtubule-associated protein 4 OS=Homo sapiens OX=9606 GN=MAP4 PE=1 SV=3 - [MAP4_HUMAN]	10.33	18	8	8	13	6.25	5	5	10.33	8	8	1152	120.93	5.42725
Q92522	Histone H1.10 OS=Homo sapiens OX=9606 GN=H1-10 PE=1 SV=1 - [H1X_HUMAN]	10.33	1	2	2	2	10.33	2	2				213	22.4735	10.7554
Q14258	E3 ubiquitin/ISG15 ligase TRIM25 OS=Homo sapiens OX=9606 GN=TRIM25 PE=1 SV=2 - [TRI25_HUMAN]	10.32	4	5	5	8	10.32	5	5	6.67	3	3	630	70.9277	8.08936
Q96CT7	Coiled-coil domain-containing protein 124 OS=Homo sapiens OX=9606 GN=CCDC124 PE=1 SV=1 - [CC124_HUMAN]	10.31	1	2	2	2	10.31	2	2				223	25.8196	9.53955
A8K1Y7	cDNA FLJ77273, highly similar to Homo sapiens centaurin, delta 3 (CENTD3), mRNA OS=Homo sapiens OX=9606 PE=2 SV=1 - [A8K1Y7_HUMAN]	10.3	8	12	12	13	2.98	3	3	8.81	10	10	1544	169.614	7.07861
M0QXU2	Unconventional myosin-If (Fragment) OS=Homo sapiens OX=9606 GN=MYO1F PE=1 SV=2 - [M0QXU2_HUMAN]	10.26	1	1	2	3	10.26	2	2	10.26	1	1	117	13.1082	4.86865
V9GY14	Transcription initiation factor TFIID subunit 4 (Fragment) OS=Homo sapiens OX=9606 GN=TAF4 PE=1 SV=1 - [V9GY14_HUMAN]	10.23	3	1	1	2	10.23	1	1	10.23	1	1	215	22.7242	10.0815
H0YH81	ATP synthase subunit beta (Fragment) OS=Homo sapiens OX=9606 GN=ATP5F1B PE=1 SV=1 - [H0YH81_HUMAN]	10.22	5	3	3	4	7.46	2	2	6.63	2	2	362	38.2249	5.5542
S4R3H4	Apoptotic chromatin condensation inducer in the nucleus OS=Homo sapiens OX=9606 GN=ACIN1 PE=1 SV=1 - [S4R3H4_HUMAN]	10.21	7	10	10	12	8.73	8	8	3.82	4	4	1283	145.355	5.99854
Q0QF12	Succinate dehydrogenase (quinone) (Fragment) OS=Homo sapiens OX=9606 GN=SDHA PE=2 SV=1 - [Q0QF12_HUMAN]	10.18	9	4	4	6	7.09	3	3	7.64	3	3	550	60.0127	6.87354
Q9NSY1	BMP-2-inducible protein kinase OS=Homo sapiens OX=9606 GN=BMP2K PE=1 SV=2 - [BMP2K_HUMAN]	10.16	3	8	9	12	4.57	5	5	7.58	6	7	1161	129.091	6.50732
M0QXB0	U6 snRNA-associated Sm-like protein LSm4 OS=Homo sapiens OX=9606 GN=LSM4 PE=1 SV=1 - [M0QXB0_HUMAN]	10.14	3	1	1	1	10.14	1	1				69	7.82494	8.06006
B4DR88	RNA helicase OS=Homo sapiens OX=9606 PE=2 SV=1 - [B4DR88_HUMAN]	10.14	6	6	6	8	6.81	4	4	7.13	4	4	631	72.1445	8.38232
U3KPZ7	Uncharacterized protein OS=Homo sapiens OX=9606 PE=1 SV=1 - [U3KPZ7_HUMAN]	10.13	7	9	9	11	7.5	7	8	4.77	3	3	1027	114.472	9.45166
Q9Y5B9	FACT complex subunit SPT16 OS=Homo sapiens OX=9606 GN=SUPT16H PE=1 SV=1 - [SP16H_HUMAN]	10.12	5	10	10	14	6.78	7	8	6.4	6	6	1047	119.838	5.65576
H0YIB4	Serine/arginine-rich-splicing factor 9 (Fragment) OS=Homo sapiens OX=9606 GN=SRSF9 PE=1 SV=8 - [H0YIB4_HUMAN]	10.09	5	1	1	1				10.09	1	1	109	12.7163	5.37646
Q5VV87	Microsomal glutathione S-transferase 3 OS=Homo sapiens OX=9606 GN=MGST3 PE=1 SV=1 - [Q5VV87_HUMAN]	10.08	4	1	1	2	10.08	1	1	10.08	1	1	129	14.3696	9.70068
V9GYJ3	28S ribosomal protein S29, mitochondrial (Fragment) OS=Homo sapiens OX=9606 GN=DAP3 PE=1 SV=8 - [V9GYJ3_HUMAN]	10.08	6	1	1	1	10.08	1	1				119	14.1363	9.11475
E5RJN7	Double-stranded RNA-binding protein Staufen homolog 2 (Fragment) OS=Homo sapiens OX=9606 GN=STAU2 PE=1 SV=1 - [E5RJN7_HUMAN]	10	13	2	3	3	10	3	3				320	34.8401	9.5249
E9PHT6	4'-phosphopantetheine phosphatase OS=Homo sapiens OX=9606 GN=PANK4 PE=1 SV=3 - [E9PHT6_HUMAN]	9.95	8	6	6	6	1.5	1	1	8.45	5	5	734	81.3355	6.16357
Q9BQS8	FYVE and coiled-coil domain-containing protein 1 OS=Homo sapiens OX=9606 GN=FYCO1 PE=1 SV=3 - [FYCO1_HUMAN]	9.95	1	11	11	15	7.58	8	8	5.82	7	7	1478	166.879	4.91943
O60832	H/ACA ribonucleoprotein complex subunit DKC1 OS=Homo sapiens OX=9606 GN=DKC1 PE=1 SV=3 - [DKC1_HUMAN]	9.92	7	4	4	6	3.5	2	2	9.92	4	4	514	57.6378	9.42236
C9JYQ9	60S ribosomal protein L22-like 1 OS=Homo sapiens OX=9606 GN=RPL22L1 PE=1 SV=1 - [C9JYQ9_HUMAN]	9.92	3	1	1	1				9.92	1	1	121	14.4695	9.37842
B4DNN2	DnaJ (Hsp40) homolog, subfamily B, member 4, isoform CRA_b OS=Homo sapiens OX=9606 GN=DNAJB4 PE=2 SV=1 - [B4DNN2_HUMAN]	9.91	10	2	2	3	5.41	1	1	9.91	2	2	222	24.9398	8.95361
Q96J85	C-Mpl binding protein OS=Homo sapiens OX=9606 GN=LARP4 PE=1 SV=1 - [Q96J85_HUMAN]	9.87	10	3	3	4	9.87	3	3	3.47	1	1	375	42.4777	6.06201
B4E2V3	cDNA FLJ56606, highly similar to Serine/threonine-protein kinase TAO2 OS=Homo sapiens OX=9606 PE=2 SV=1 - [B4E2V3_HUMAN]	9.85	5	6	8	11	6.33	5	6	5.47	5	5	822	93.9202	8.04541
B7Z475	cDNA FLJ55712, highly similar to F-box-like/WD repeat protein TBL1XR1 OS=Homo sapiens OX=9606 PE=2 SV=1 - [B7Z475_HUMAN]	9.84	10	3	3	3	9.84	3	3				376	40.7308	6.82959
D6RD66	WD repeat-containing protein 1 (Fragment) OS=Homo sapiens OX=9606 GN=WDR1 PE=1 SV=1 - [D6RD66_HUMAN]	9.8	7	2	2	2	3.27	1	1	6.53	1	1	245	26.7806	8.48486
D3YTB1	60S ribosomal protein L32 (Fragment) OS=Homo sapiens OX=9606 GN=RPL32 PE=1 SV=1 - [D3YTB1_HUMAN]	9.77	3	1	1	3	9.77	1	1	9.77	1	2	133	15.6067	11.4438
M0QZK8	Gamma-glutamylcyclotransferase OS=Homo sapiens OX=9606 PE=4 SV=1 - [M0QZK8_HUMAN]	9.71	3	1	1	1				9.71	1	1	103	11.5708	4.91943
P54886	Delta-1-pyrroline-5-carboxylate synthase OS=Homo sapiens OX=9606 GN=ALDH18A1 PE=1 SV=2 - [P5CS_HUMAN]	9.69	2	8	8	10	5.41	4	4	6.79	6	6	795	87.2475	7.12256
P06730	Eukaryotic translation initiation factor 4E OS=Homo sapiens OX=9606 GN=EIF4E PE=1 SV=2 - [IF4E_HUMAN]	9.68	6	2	2	2	3.23	1	1	6.45	1	1	217	25.0815	6.15088
H0YJX3	Uncharacterized protein (Fragment) OS=Homo sapiens OX=9606 PE=4 SV=1 - [H0YJX3_HUMAN]	9.66	4	1	1	2	9.66	1	1	9.66	1	1	145	16.603	4.58936
B5BU99	High glucose-regulated protein 8 OS=Homo sapiens OX=9606 GN=YTHDF2 PE=2 SV=1 - [B5BU99_HUMAN]	9.65	4	3	5	7	7.19	4	4	5.61	3	3	570	61.2822	9.1001
D6RE00	Protein FAM53C OS=Homo sapiens OX=9606 GN=FAM53C PE=1 SV=1 - [D6RE00_HUMAN]	9.65	2	1	1	1				9.65	1	1	114	12.3153	8.11865
O94875	Sorbin and SH3 domain-containing protein 2 OS=Homo sapiens OX=9606 GN=SORBS2 PE=1 SV=3 - [SRBS2_HUMAN]	9.64	22	8	8	9	9.64	8	8	0.82	1	1	1100	124.03	8.30908
A0A0S2Z3L4	Cathepsin D isoform 2 (Fragment) OS=Homo sapiens OX=9606 GN=CTSD PE=2 SV=1 - [A0A0S2Z3L4_HUMAN]	9.64	8	1	1	1	9.64	1	1				83	9.0757	8.76318
Q3MNE1	Adaptor-related protein complex 3 beta 1 subunit (Fragment) OS=Homo sapiens OX=9606 PE=2 SV=1 - [Q3MNE1_HUMAN]	9.63	16	8	8	11	6.38	5	5	7.5	6	6	800	89.4859	5.61768
Q96I24	Far upstream element-binding protein 3 OS=Homo sapiens OX=9606 GN=FUBP3 PE=1 SV=2 - [FUBP3_HUMAN]	9.62	2	3	6	12	8.22	5	5	9.62	6	7	572	61.6022	8.38232
B1AP61	WASH complex subunit 2A (Fragment) OS=Homo sapiens OX=9606 GN=WASHC2A PE=1 SV=1 - [B1AP61_HUMAN]	9.62	17	1	1	1	9.62	1	1				156	17.627	5.68115
Q9Y6Y8	SEC23-interacting protein OS=Homo sapiens OX=9606 GN=SEC23IP PE=1 SV=1 - [S23IP_HUMAN]	9.6	7	7	7	12	8	6	6	7.7	5	6	1000	111.007	5.5415
P59665	Neutrophil defensin 1 OS=Homo sapiens OX=9606 GN=DEFA1 PE=1 SV=1 - [DEF1_HUMAN]	9.57	2	1	1	1	9.57	1	1				94	10.1942	6.99072
B4DZH3	cDNA FLJ52032, highly similar to Transmembrane emp24 domain-containing protein 10 OS=Homo sapiens OX=9606 PE=2 SV=1 - [B4DZH3_HUMAN]	9.57	3	1	1	2	9.57	1	1	9.57	1	1	94	11.3269	8.104
Q86X55	Histone-arginine methyltransferase CARM1 OS=Homo sapiens OX=9606 GN=CARM1 PE=1 SV=3 - [CARM1_HUMAN]	9.54	3	3	3	5	3.78	2	2	7.89	2	3	608	65.8114	6.72705
Q96HX3	Dolichyl-diphosphooligosaccharide--protein glycosyltransferase subunit 1 (Fragment) OS=Homo sapiens OX=9606 PE=2 SV=1 - [Q96HX3_HUMAN]	9.51	8	4	4	7	4.23	2	2	9.51	4	5	568	64.5417	6.55127
P35606	Coatomer subunit beta' OS=Homo sapiens OX=9606 GN=COPB2 PE=1 SV=2 - [COPB2_HUMAN]	9.49	9	7	7	7	1.99	2	2	7.51	5	5	906	102.422	5.2749
Q96I25	Splicing factor 45 OS=Homo sapiens OX=9606 GN=RBM17 PE=1 SV=1 - [SPF45_HUMAN]	9.48	8	4	4	7	9.48	4	4	7.73	3	3	401	44.9339	5.97314
P27694	Replication protein A 70 kDa DNA-binding subunit OS=Homo sapiens OX=9606 GN=RPA1 PE=1 SV=2 - [RFA1_HUMAN]	9.42	2	4	4	5	4.38	2	2	7.95	3	3	616	68.0953	7.21045
K4DIB5	Zinc transporter ZIP13 (Fragment) OS=Homo sapiens OX=9606 GN=SLC39A13 PE=1 SV=1 - [K4DIB5_HUMAN]	9.42	8	1	1	1				9.42	1	1	138	14.5655	6.99072
A0A0G2JHJ2	General transcription factor IIH subunit 4 (Fragment) OS=Homo sapiens OX=9606 GN=GTF2H4 PE=1 SV=1 - [A0A0G2JHJ2_HUMAN]	9.42	4	1	1	1				9.42	1	1	138	15.1981	9.5249
Q5T093	Protein RER1 OS=Homo sapiens OX=9606 GN=RER1 PE=1 SV=1 - [Q5T093_HUMAN]	9.4	7	1	1	1	9.4	1	1				117	13.4308	10.4038
Q59FC6	Tumor rejection antigen (Gp96) 1 variant (Fragment) OS=Homo sapiens OX=9606 PE=2 SV=1 - [Q59FC6_HUMAN]	9.38	9	3	5	9	9.38	5	6	3.82	3	3	576	65.9123	5.18604
F8VQ14	CCT-beta OS=Homo sapiens OX=9606 GN=CCT2 PE=1 SV=1 - [F8VQ14_HUMAN]	9.38	5	3	3	3	3.61	1	1	5.77	2	2	416	44.7846	6.53662
Q9C0J8	pre-mRNA 3' end processing protein WDR33 OS=Homo sapiens OX=9606 GN=WDR33 PE=1 SV=2 - [WDR33_HUMAN]	9.36	2	12	12	24	7.49	9	11	8.68	11	13	1336	145.799	9.17334
Q9H757	cDNA: FLJ21295 fis, clone COL02001 OS=Homo sapiens OX=9606 PE=2 SV=1 - [Q9H757_HUMAN]	9.36	18	1	2	4	9.36	2	2	9.36	2	2	235	25.497	8.74854
Q96I16	eIF2S2 protein OS=Homo sapiens OX=9606 PE=2 SV=1 - [Q96I16_HUMAN]	9.35	3	2	2	4	9.35	2	2	9.35	2	2	214	24.5597	9.29053
B8ZZ10	LUC7-like (S. cerevisiae) (Fragment) OS=Homo sapiens OX=9606 GN=LUC7L PE=1 SV=1 - [B8ZZ10_HUMAN]	9.34	9	1	1	2	9.34	1	1	9.34	1	1	182	21.3591	8.55811
Q69YN4	Protein virilizer homolog OS=Homo sapiens OX=9606 GN=VIRMA PE=1 SV=2 - [VIR_HUMAN]	9.33	3	15	15	22	3.97	6	6	9.33	15	16	1812	201.898	5.0083
B9EK34	Uncharacterized protein OS=Homo sapiens OX=9606 PE=2 SV=1 - [B9EK34_HUMAN]	9.33	1	1	1	2	9.33	1	2				268	29.0292	12.0444
F5H510	RING finger protein 10 (Fragment) OS=Homo sapiens OX=9606 GN=RNF10 PE=1 SV=1 - [F5H510_HUMAN]	9.32	7	1	1	1				9.32	1	1	118	12.095	4.84326
Q5QPM9	Proteasome inhibitor PI31 subunit (Fragment) OS=Homo sapiens OX=9606 GN=PSMF1 PE=1 SV=1 - [Q5QPM9_HUMAN]	9.29	4	1	1	1				9.29	1	1	183	20.5804	6.26514
A0A5F9ZH78	Arginase-1 OS=Homo sapiens OX=9606 GN=ARG1 PE=1 SV=1 - [A0A5F9ZH78_HUMAN]	9.28	3	2	2	3	4.64	1	1	9.28	2	2	237	25.6446	8.32373
Q6XZF7	Dynamin-binding protein OS=Homo sapiens OX=9606 GN=DNMBP PE=1 SV=1 - [DNMBP_HUMAN]	9.26	6	11	11	17	7.1	8	9	6.66	8	8	1577	177.236	5.38916
A0A0G2JNZ2	Protein scribble homolog OS=Homo sapiens OX=9606 GN=SCRIB PE=1 SV=1 - [A0A0G2JNZ2_HUMAN]	9.26	11	11	12	13	4.79	7	7	5.28	6	6	1630	174.808	5.07178
A0A6Q8PEZ8	Kinesin heavy chain isoform 5A OS=Homo sapiens OX=9606 GN=KIF5A PE=4 SV=1 - [A0A6Q8PEZ8_HUMAN]	9.23	21	1	7	10	4.31	4	4	7.22	5	6	997	113.163	5.8208
O00410	Importin-5 OS=Homo sapiens OX=9606 GN=IPO5 PE=1 SV=4 - [IPO5_HUMAN]	9.21	19	7	7	10	2.92	3	3	9.21	7	7	1097	123.55	4.94482
P52756	RNA-binding protein 5 OS=Homo sapiens OX=9606 GN=RBM5 PE=1 SV=2 - [RBM5_HUMAN]	9.2	7	5	7	12	7.73	6	6	6.75	5	6	815	92.097	6.27783
A1A4E9	Keratin 13 OS=Homo sapiens OX=9606 GN=KRT13 PE=1 SV=1 - [A1A4E9_HUMAN]	9.17	4	1	5	8	7.64	4	4	6.55	3	4	458	49.5554	4.95752
B4DHI4	Non-specific serine/threonine protein kinase OS=Homo sapiens OX=9606 PE=2 SV=1 - [B4DHI4_HUMAN]	9.16	5	11	12	19	4.34	6	7	8.25	11	12	1430	159.958	6.80029
H7C3P7	Small monomeric GTPase (Fragment) OS=Homo sapiens OX=9606 GN=RALA PE=1 SV=1 - [H7C3P7_HUMAN]	9.15	2	1	1	1	9.15	1	1				164	18.359	4.70361
B4E2E5	cDNA FLJ56289, highly similar to Homo sapiens sperm specific antigen 2 (SSFA2), mRNA OS=Homo sapiens OX=9606 PE=2 SV=1 - [B4E2E5_HUMAN]	9.13	8	8	8	12	4.98	5	5	7.38	6	7	1084	119.133	5.33838
Q9ULL8	Protein Shroom4 OS=Homo sapiens OX=9606 GN=SHROOM4 PE=1 SV=3 - [SHRM4_HUMAN]	9.11	4	9	11	13	3.28	4	4	7.7	9	9	1493	164.754	6.65381
A0A494C1L1	3-beta-hydroxysterol Delta (14)-reductase OS=Homo sapiens OX=9606 GN=LBR PE=1 SV=1 - [A0A494C1L1_HUMAN]	9	5	4	4	6	9	4	4	4.38	2	2	411	46.8967	9.53955
Q5VTL8	Pre-mRNA-splicing factor 38B OS=Homo sapiens OX=9606 GN=PRPF38B PE=1 SV=1 - [PR38B_HUMAN]	8.97	3	5	5	6	7.69	4	4	3.11	2	2	546	64.4292	10.5356
Q8NAV1	Pre-mRNA-splicing factor 38A OS=Homo sapiens OX=9606 GN=PRPF38A PE=1 SV=1 - [PR38A_HUMAN]	8.97	1	3	3	4	5.13	2	2	6.41	2	2	312	37.4534	9.96436
E5RGR9	Protein YIPF5 (Fragment) OS=Homo sapiens OX=9606 GN=YIPF5 PE=1 SV=1 - [E5RGR9_HUMAN]	8.91	4	1	1	1	8.91	1	1				101	11.2456	4.51318
Q6MZH6	Uncharacterized protein DKFZp686F1754 (Fragment) OS=Homo sapiens OX=9606 GN=DKFZp686F1754 PE=2 SV=1 - [Q6MZH6_HUMAN]	8.9	6	1	1	1	8.9	1	1				191	22.1244	10.0522
Q96P63	Serpin B12 OS=Homo sapiens OX=9606 GN=SERPINB12 PE=1 SV=1 - [SPB12_HUMAN]	8.89	2	3	3	3	2.96	1	1	5.93	2	2	405	46.2471	5.52881
A0A087WTU4	Rho GTPase-activating protein 23 (Fragment) OS=Homo sapiens OX=9606 GN=ARHGAP23 PE=1 SV=6 - [A0A087WTU4_HUMAN]	8.89	12	1	1	1	8.89	1	1				135	15.3708	9.89111
Q8NDV7	Trinucleotide repeat-containing gene 6A protein OS=Homo sapiens OX=9606 GN=TNRC6A PE=1 SV=2 - [TNR6A_HUMAN]	8.87	6	12	13	18	7.95	12	12	5.15	6	6	1962	210.169	7.00537
A8K968	Band 4.1-like protein 3 OS=Homo sapiens OX=9606 GN=EPB41L3 PE=1 SV=1 - [A8K968_HUMAN]	8.86	24	5	5	7	3.17	2	2	8.86	5	5	756	84.6594	5.43994
O95835	Serine/threonine-protein kinase LATS1 OS=Homo sapiens OX=9606 GN=LATS1 PE=1 SV=1 - [LATS1_HUMAN]	8.85	5	7	8	13	7.61	7	7	6.28	6	6	1130	126.79	8.70459
Q58F09	Glucosidase I OS=Homo sapiens OX=9606 GN=GCS1 PE=2 SV=1 - [Q58F09_HUMAN]	8.84	6	5	5	6	6.69	4	4	4.3	2	2	837	91.8496	9.01221
O43823	A-kinase anchor protein 8 OS=Homo sapiens OX=9606 GN=AKAP8 PE=1 SV=1 - [AKAP8_HUMAN]	8.82	5	5	5	7	5.92	3	3	7.51	4	4	692	76.0611	5.14795
B7ZMB3	RING-type E3 ubiquitin transferase OS=Homo sapiens OX=9606 GN=RC3H1 PE=2 SV=1 - [B7ZMB3_HUMAN]	8.81	5	6	6	8	5.16	4	4	6.49	4	4	1124	124.751	7.26904
Q02413	Desmoglein-1 OS=Homo sapiens OX=9606 GN=DSG1 PE=1 SV=2 - [DSG1_HUMAN]	8.77	1	6	6	6	3.43	2	2	5.34	4	4	1049	113.676	5.03369
E5RGC7	28S ribosomal protein S28, mitochondrial (Fragment) OS=Homo sapiens OX=9606 GN=MRPS28 PE=1 SV=1 - [E5RGC7_HUMAN]	8.74	8	1	1	1	8.74	1	1				103	11.7401	8.04541
F5H282	T-complex protein 1 subunit alpha OS=Homo sapiens OX=9606 GN=TCP1 PE=1 SV=1 - [F5H282_HUMAN]	8.73	5	3	3	4	6.33	2	2	5.72	2	2	332	36.4332	7.02002
D6W5G0	AP2 associated kinase 1, isoform CRA_a OS=Homo sapiens OX=9606 GN=AAK1 PE=4 SV=1 - [D6W5G0_HUMAN]	8.7	6	3	5	8	5.1	3	3	6.03	4	5	862	93.3913	8.45557
Q13425	Beta-2-syntrophin OS=Homo sapiens OX=9606 GN=SNTB2 PE=1 SV=1 - [SNTB2_HUMAN]	8.7	6	4	4	4	3.89	2	2	4.81	2	2	540	57.913	8.82178
A0A1B0GW03	Pleckstrin homology domain-containing family A member 6 (Fragment) OS=Homo sapiens OX=9606 GN=PLEKHA6 PE=1 SV=2 - [A0A1B0GW03_HUMAN]	8.7	1	1	1	1				8.7	1	1	138	15.3785	6.07471
P33151	Cadherin-5 OS=Homo sapiens OX=9606 GN=CDH5 PE=1 SV=5 - [CADH5_HUMAN]	8.67	7	7	7	12	7.02	6	6	6.89	5	6	784	87.474	5.42725
Q15084	Protein disulfide-isomerase A6 OS=Homo sapiens OX=9606 GN=PDIA6 PE=1 SV=1 - [PDIA6_HUMAN]	8.64	1	2	2	3	8.64	2	2	3.18	1	1	440	48.0913	5.08447
F8VVM2	Phosphate carrier protein, mitochondrial OS=Homo sapiens OX=9606 GN=SLC25A3 PE=1 SV=1 - [F8VVM2_HUMAN]	8.64	9	3	3	5	6.17	2	2	8.64	3	3	324	36.1376	9.26123
A0A024QZV0	Epididymis secretory sperm binding protein OS=Homo sapiens OX=9606 GN=hCG_1811539 PE=2 SV=1 - [A0A024QZV0_HUMAN]	8.64	5	3	3	3	8.64	3	3				324	36.155	5.46533
B4DKM5	Outer mitochondrial membrane protein porin 2 OS=Homo sapiens OX=9606 PE=2 SV=1 - [B4DKM5_HUMAN]	8.63	4	2	2	3	3.92	1	1	8.63	2	2	255	27.4615	5.46533
D6RHE7	Actin-binding LIM protein 3 OS=Homo sapiens OX=9606 GN=ABLIM3 PE=1 SV=1 - [D6RHE7_HUMAN]	8.61	3	1	1	1	8.61	1	1				151	16.8958	7.91357
B4DUR8	T-complex protein 1 subunit gamma OS=Homo sapiens OX=9606 GN=CCT3 PE=1 SV=1 - [B4DUR8_HUMAN]	8.6	8	4	4	5	1.6	1	1	8.6	4	4	500	55.6387	5.64307
A0PJJ5	SRP72 protein (Fragment) OS=Homo sapiens OX=9606 GN=SRP72 PE=2 SV=1 - [A0PJJ5_HUMAN]	8.59	8	4	4	6	6.62	3	3	5.19	3	3	559	62.6046	8.32373
D6R9P3	Heterogeneous nuclear ribonucleoprotein A/B OS=Homo sapiens OX=9606 GN=HNRNPAB PE=1 SV=1 - [D6R9P3_HUMAN]	8.57	6	1	2	5	8.57	2	3	8.57	2	2	280	30.284	7.91357
A0A5C2GME4	IG c622_heavy_IGHV4-59B_IGHD3-10_IGHJ5 (Fragment) OS=Homo sapiens OX=9606 PE=2 SV=1 - [A0A5C2GME4_HUMAN]	8.51	42	1	1	1				8.51	1	1	141	15.4187	8.86572
P84022	Mothers against decapentaplegic homolog 3 OS=Homo sapiens OX=9606 GN=SMAD3 PE=1 SV=1 - [SMAD3_HUMAN]	8.47	18	3	3	4	2.59	1	1	8.47	3	3	425	48.0498	7.15186
F8WAY1	Lariat debranching enzyme OS=Homo sapiens OX=9606 GN=DBR1 PE=1 SV=1 - [F8WAY1_HUMAN]	8.47	2	1	1	1	8.47	1	1				118	13.2786	7.32764
Q59HG1	Chromosome-associated kinesin KIF4A variant (Fragment) OS=Homo sapiens OX=9606 PE=2 SV=1 - [Q59HG1_HUMAN]	8.42	22	10	10	13	5.1	6	6	6.07	7	7	1235	140.251	6.26514
Q6UN15	Pre-mRNA 3'-end-processing factor FIP1 OS=Homo sapiens OX=9606 GN=FIP1L1 PE=1 SV=1 - [FIP1_HUMAN]	8.42	3	4	4	6	8.42	4	4	4.88	2	2	594	66.4865	5.59229
P53618	Coatomer subunit beta OS=Homo sapiens OX=9606 GN=COPB1 PE=1 SV=3 - [COPB_HUMAN]	8.39	4	7	7	8	4.3	4	4	5.35	4	4	953	107.074	6.04932
B7Z8W3	cDNA FLJ53272, highly similar to Homo sapiens LIM domain 7 (LMO7), mRNA OS=Homo sapiens OX=9606 PE=2 SV=1 - [B7Z8W3_HUMAN]	8.39	15	9	9	12	8.39	9	9	3.22	3	3	1275	145.362	7.45947
B3KP24	cDNA FLJ31012 fis, clone HLUNG2000217, highly similar to Guanine nucleotide-binding protein G(i), alpha-2 subunit OS=Homo sapiens OX=9606 PE=2 SV=1 - [B3KP24_HUMAN]	8.39	15	2	2	3	8.39	2	2	4.38	1	1	274	31.4525	5.5542
B4DFE6	cDNA FLJ59861, highly similar to ATP synthase gamma chain, mitochondrial OS=Homo sapiens OX=9606 PE=2 SV=1 - [B4DFE6_HUMAN]	8.39	4	1	1	1	8.39	1	1				143	15.7157	10.2866
A0A6Q8KRG2	Golgin subfamily A member 2 OS=Homo sapiens OX=9606 GN=GOLGA2 PE=4 SV=1 - [A0A6Q8KRG2_HUMAN]	8.38	7	6	6	7	1.21	1	1	8.38	6	6	990	111.59	4.99561
H7C4C8	T-complex protein 1 subunit theta (Fragment) OS=Homo sapiens OX=9606 GN=CCT8 PE=1 SV=1 - [H7C4C8_HUMAN]	8.36	4	2	2	2				8.36	2	2	323	35.4561	5.96045
P16615	Sarcoplasmic/endoplasmic reticulum calcium ATPase 2 OS=Homo sapiens OX=9606 GN=ATP2A2 PE=1 SV=1 - [AT2A2_HUMAN]	8.35	9	6	6	7	5.09	4	4	4.7	3	3	1042	114.683	5.33838
Q9UMS4	Pre-mRNA-processing factor 19 OS=Homo sapiens OX=9606 GN=PRPF19 PE=1 SV=1 - [PRP19_HUMAN]	8.33	4	3	3	5	3.77	2	2	8.33	3	3	504	55.1463	6.60986
E9PKN0	Pre-mRNA cleavage complex 2 protein Pcf11 (Fragment) OS=Homo sapiens OX=9606 GN=PCF11 PE=1 SV=1 - [E9PKN0_HUMAN]	8.29	4	5	5	6	8.29	5	5	2.42	1	1	784	88.9324	9.84717
B4E205	cDNA FLJ61651, highly similar to Protein transport protein Sec24A OS=Homo sapiens OX=9606 PE=2 SV=1 - [B4E205_HUMAN]	8.28	2	5	6	10	5.25	4	4	8.28	6	6	857	96.2115	7.91357
Q8ND71	GTPase IMAP family member 8 OS=Homo sapiens OX=9606 GN=GIMAP8 PE=2 SV=2 - [GIMA8_HUMAN]	8.27	1	5	5	6	4.06	2	2	5.86	4	4	665	74.8434	8.33838
C9JIE4	Synemin OS=Homo sapiens OX=9606 GN=SYNM PE=1 SV=2 - [C9JIE4_HUMAN]	8.26	3	3	3	3	2.95	1	1	5.31	2	2	339	39.0459	4.91943
P31944	Caspase-14 OS=Homo sapiens OX=9606 GN=CASP14 PE=1 SV=2 - [CASPE_HUMAN]	8.26	2	2	2	3	8.26	2	2	4.55	1	1	242	27.662	5.57959
Q92738	USP6 N-terminal-like protein OS=Homo sapiens OX=9606 GN=USP6NL PE=1 SV=3 - [US6NL_HUMAN]	8.21	2	5	5	6	8.21	5	5	2.05	1	1	828	94.0456	9.0708
Q8ND56	Protein LSM14 homolog A OS=Homo sapiens OX=9606 GN=LSM14A PE=1 SV=3 - [LS14A_HUMAN]	8.21	6	4	4	6	6.48	3	3	7.13	3	3	463	50.4991	9.5249
A0A6Q8PFE7	Heat shock protein beta-1 OS=Homo sapiens OX=9606 GN=HSPB1 PE=4 SV=1 - [A0A6Q8PFE7_HUMAN]	8.2	9	1	1	2	8.2	1	1	8.2	1	1	122	13.8191	7.53271
H0Y6T0	Nuclear receptor coactivator 7 OS=Homo sapiens OX=9606 GN=NCOA7 PE=1 SV=2 - [H0Y6T0_HUMAN]	8.18	8	1	1	1	8.18	1	1				159	18.6034	7.50342
C9IY70	60S ribosomal export protein NMD3 (Fragment) OS=Homo sapiens OX=9606 GN=NMD3 PE=1 SV=1 - [C9IY70_HUMAN]	8.16	7	1	1	1	8.16	1	1				98	10.8185	8.25049
B4DE30	cDNA FLJ51711, highly similar to T-complex protein 1 subunit epsilon OS=Homo sapiens OX=9606 PE=2 SV=1 - [B4DE30_HUMAN]	8.15	14	2	3	3	1.72	1	1	6.44	2	2	466	51.5117	5.52881
E9PF10	Nuclear pore complex protein Nup155 OS=Homo sapiens OX=9606 GN=NUP155 PE=1 SV=1 - [E9PF10_HUMAN]	8.14	4	8	8	11	5.8	6	6	4.52	5	5	1327	148	6.30322
Q14331	Protein FRG1 OS=Homo sapiens OX=9606 GN=FRG1 PE=1 SV=1 - [FRG1_HUMAN]	8.14	3	2	2	3	5.04	1	1	8.14	2	2	258	29.1541	9.01221
Q5JVY0	E3 ubiquitin-protein ligase TRIM32 (Fragment) OS=Homo sapiens OX=9606 GN=TRIM32 PE=1 SV=8 - [Q5JVY0_HUMAN]	8.14	2	1	1	1				8.14	1	1	172	19.1758	8.03076
E7ETU5	RNA-binding motif, single-stranded-interacting protein 1 OS=Homo sapiens OX=9606 GN=RBMS1 PE=1 SV=1 - [E7ETU5_HUMAN]	8.11	15	2	2	2	4.05	1	1	4.05	1	1	370	40.1216	8.11865
C9JLU1	DNA-directed RNA polymerases I, II, and III subunit RPABC3 (Fragment) OS=Homo sapiens OX=9606 GN=POLR2H PE=1 SV=8 - [C9JLU1_HUMAN]	8.11	2	1	1	1	8.11	1	1				148	16.9143	4.67822
B3KM90	cDNA FLJ10529 fis, clone NT2RP2000965, highly similar to Targeting protein for Xklp2 OS=Homo sapiens OX=9606 PE=2 SV=1 - [B3KM90_HUMAN]	8.1	3	3	3	4	8.1	3	3	2.48	1	1	605	69.7149	9.34912
Q8IZH2	5'-3' exoribonuclease 1 OS=Homo sapiens OX=9606 GN=XRN1 PE=1 SV=1 - [XRN1_HUMAN]	8.09	5	12	12	16	5.28	8	8	5.28	8	8	1706	193.985	7.21045
Q9Y285	Phenylalanine--tRNA ligase alpha subunit OS=Homo sapiens OX=9606 GN=FARSA PE=1 SV=3 - [SYFA_HUMAN]	8.07	6	4	4	5	5.31	3	3	4.92	2	2	508	57.5275	7.79639
B4DIW2	cDNA FLJ54035, highly similar to Neutral alpha-glucosidase AB OS=Homo sapiens OX=9606 PE=2 SV=1 - [B4DIW2_HUMAN]	8.07	10	6	6	11	8.07	6	7	6.14	4	4	830	93.9327	5.87158
Q01813	ATP-dependent 6-phosphofructokinase, platelet type OS=Homo sapiens OX=9606 GN=PFKP PE=1 SV=2 - [PFKAP_HUMAN]	8.04	9	5	5	6	2.81	2	2	6.51	4	4	784	85.5415	7.54736
F5H0R8	Epidermal growth factor receptor kinase substrate 8 OS=Homo sapiens OX=9606 GN=EPS8 PE=1 SV=1 - [F5H0R8_HUMAN]	8	5	1	1	1				8	1	1	200	22.412	6.43018
A7E2S2	PLS3 protein (Fragment) OS=Homo sapiens OX=9606 GN=PLS3 PE=2 SV=1 - [A7E2S2_HUMAN]	8	8	1	1	1				8	1	1	150	16.6765	7.28369
Q9NX20	39S ribosomal protein L16, mitochondrial OS=Homo sapiens OX=9606 GN=MRPL16 PE=1 SV=1 - [RM16_HUMAN]	7.97	2	2	2	2	3.98	1	1	3.98	1	1	251	28.431	10.1255
Q9HCJ0	Trinucleotide repeat-containing gene 6C protein OS=Homo sapiens OX=9606 GN=TNRC6C PE=1 SV=3 - [TNR6C_HUMAN]	7.93	3	9	10	15	4.79	6	6	7.22	9	9	1690	175.857	6.96143
B7Z5C0	cDNA FLJ52352, highly similar to DnaJ homolog subfamily A member 1 OS=Homo sapiens OX=9606 PE=2 SV=1 - [B7Z5C0_HUMAN]	7.92	11	2	2	2	2.5	1	1	5.42	1	1	240	27.5258	5.93506
Q8TDB6	E3 ubiquitin-protein ligase DTX3L OS=Homo sapiens OX=9606 GN=DTX3L PE=1 SV=1 - [DTX3L_HUMAN]	7.84	1	5	5	8	4.59	3	3	5.81	4	5	740	83.5013	8.06006
A0A096LP25	AP2-associated protein kinase 1 (Fragment) OS=Homo sapiens OX=9606 GN=AAK1 PE=1 SV=1 - [A0A096LP25_HUMAN]	7.83	5	2	3	5	4.11	2	2	7.83	3	3	511	54.4148	5.12256
Q14571	Inositol 1,4,5-trisphosphate receptor type 2 OS=Homo sapiens OX=9606 GN=ITPR2 PE=1 SV=2 - [ITPR2_HUMAN]	7.81	16	14	19	26	1.89	5	5	6.96	17	21	2701	307.867	6.43018
Q15650	Activating signal cointegrator 1 OS=Homo sapiens OX=9606 GN=TRIP4 PE=1 SV=4 - [TRIP4_HUMAN]	7.75	4	4	4	6	7.75	4	4	5.16	2	2	581	66.1049	7.85498
D3DPS3	Arginine/proline rich coiled-coil 1, isoform CRA_b OS=Homo sapiens OX=9606 GN=RPRC1 PE=3 SV=1 - [D3DPS3_HUMAN]	7.74	6	5	5	6	4.4	3	3	5.24	3	3	840	92.636	10.1108
Q6P158	Putative ATP-dependent RNA helicase DHX57 OS=Homo sapiens OX=9606 GN=DHX57 PE=1 SV=2 - [DHX57_HUMAN]	7.72	6	8	10	16	7	9	9	5.7	7	7	1386	155.507	7.7085
Q92615	La-related protein 4B OS=Homo sapiens OX=9606 GN=LARP4B PE=1 SV=3 - [LAR4B_HUMAN]	7.72	4	5	5	6	3.79	3	3	5.01	3	3	738	80.5026	6.91748
P29590	Protein PML OS=Homo sapiens OX=9606 GN=PML PE=1 SV=3 - [PML_HUMAN]	7.71	13	6	6	11	7.71	6	6	6.58	5	5	882	97.4889	6.21436
L8E8A9	Alternative protein IPO7 OS=Homo sapiens OX=9606 GN=IPO7 PE=4 SV=1 - [L8E8A9_HUMAN]	7.69	1	1	1	2	7.69	1	1	7.69	1	1	104	12.6989	11.9272
Q0PNF2	FEX1 OS=Homo sapiens OX=9606 PE=2 SV=1 - [Q0PNF2_HUMAN]	7.63	2	15	15	17	3	6	6	5.64	11	11	2570	275.265	6.49365
D6RBC2	Rho GTPase-activating protein 24 (Fragment) OS=Homo sapiens OX=9606 GN=ARHGAP24 PE=1 SV=1 - [D6RBC2_HUMAN]	7.63	5	1	1	2	7.63	1	1	7.63	1	1	118	13.5679	5.14795
Q8N1W1	Rho guanine nucleotide exchange factor 28 OS=Homo sapiens OX=9606 GN=ARHGEF28 PE=1 SV=3 - [ARG28_HUMAN]	7.57	3	9	9	11	2.23	3	3	6.92	8	8	1705	191.771	6.03662
D3DSM4	Collagen, type XVIII, alpha 1, isoform CRA_d OS=Homo sapiens OX=9606 GN=COL18A1 PE=4 SV=1 - [D3DSM4_HUMAN]	7.56	6	8	8	12	4.04	3	4	5.76	7	8	1336	135.426	6.46826
Q9NWH9	SAFB-like transcription modulator OS=Homo sapiens OX=9606 GN=SLTM PE=1 SV=2 - [SLTM_HUMAN]	7.54	13	7	7	12	7.54	7	8	3.97	3	4	1034	117.079	7.86963
B3KNT0	cDNA FLJ30345 fis, clone BRACE2007522, highly similar to Neurabin-2 OS=Homo sapiens OX=9606 PE=2 SV=1 - [B3KNT0_HUMAN]	7.54	3	2	2	3	7.54	2	2	3.93	1	1	305	35.1086	4.88135
Q59G16	SWI/SNF-related matrix-associated actin-dependent regulator of chromatin c2 isoform b variant (Fragment) OS=Homo sapiens OX=9606 PE=2 SV=1 - [Q59G16_HUMAN]	7.53	6	3	8	13	4.41	5	5	6.23	7	8	1156	127.298	5.52881
Q16555	Dihydropyrimidinase-related protein 2 OS=Homo sapiens OX=9606 GN=DPYSL2 PE=1 SV=1 - [DPYL2_HUMAN]	7.52	6	2	2	3	7.52	2	2	2.8	1	1	572	62.2546	6.37939
Q8IVM0	Coiled-coil domain-containing protein 50 OS=Homo sapiens OX=9606 GN=CCDC50 PE=1 SV=1 - [CCD50_HUMAN]	7.52	1	2	2	3	7.52	2	2	3.59	1	1	306	35.8	6.65381
A8K029	Angiogenic factor with G patch and FHA domains 1, isoform CRA_a OS=Homo sapiens OX=9606 GN=AGGF1 PE=2 SV=1 - [A8K029_HUMAN]	7.52	5	2	2	3	7.52	2	2	2.01	1	1	399	44.8566	6.17627
F8WE65	Peptidyl-prolyl cis-trans isomerase OS=Homo sapiens OX=9606 GN=PPIA PE=1 SV=1 - [F8WE65_HUMAN]	7.5	7	1	1	1	7.5	1	1				120	13.0133	6.771
H7C0W6	Nuclease EXOG, mitochondrial (Fragment) OS=Homo sapiens OX=9606 GN=EXOG PE=1 SV=1 - [H7C0W6_HUMAN]	7.49	1	1	1	2				7.49	1	2	187	21.1562	7.40088
A1X283	SH3 and PX domain-containing protein 2B OS=Homo sapiens OX=9606 GN=SH3PXD2B PE=1 SV=3 - [SPD2B_HUMAN]	7.46	6	6	6	6	3.07	3	3	4.39	3	3	911	101.516	8.68994
P26038	Moesin OS=Homo sapiens OX=9606 GN=MSN PE=1 SV=3 - [MOES_HUMAN]	7.45	27	5	5	7	5.72	4	4	4.51	3	3	577	67.7778	6.40479
A7MD96	SYNPO protein (Fragment) OS=Homo sapiens OX=9606 GN=SYNPO PE=2 SV=1 - [A7MD96_HUMAN]	7.44	3	4	4	6	7.44	4	4	2.82	2	2	887	94.6531	9.74463
P49792	E3 SUMO-protein ligase RanBP2 OS=Homo sapiens OX=9606 GN=RANBP2 PE=1 SV=2 - [RBP2_HUMAN]	7.44	24	18	18	28	5.55	13	13	5.89	14	15	3224	357.974	6.20166
Q59ER4	HECT-type E3 ubiquitin transferase (Fragment) OS=Homo sapiens OX=9606 PE=2 SV=1 - [Q59ER4_HUMAN]	7.44	10	4	4	5	2.98	2	2	5.95	3	3	605	71.3487	6.49365
Q12792	Twinfilin-1 OS=Homo sapiens OX=9606 GN=TWF1 PE=1 SV=3 - [TWF1_HUMAN]	7.43	3	2	2	3	7.43	2	2	3.71	1	1	350	40.2577	6.96143
Q9NQX4	Unconventional myosin-Vc OS=Homo sapiens OX=9606 GN=MYO5C PE=1 SV=2 - [MYO5C_HUMAN]	7.41	6	4	10	17	5.97	8	8	6.89	9	9	1742	202.682	7.7085
M0R2I3	Transcription intermediary factor 1-beta (Fragment) OS=Homo sapiens OX=9606 GN=TRIM28 PE=1 SV=1 - [M0R2I3_HUMAN]	7.41	4	1	1	1	7.41	1	1				162	18.0863	6.26514
Q9P2Q2	FERM domain-containing protein 4A OS=Homo sapiens OX=9606 GN=FRMD4A PE=1 SV=3 - [FRM4A_HUMAN]	7.41	7	7	7	11	5.87	5	6	5.29	5	5	1039	115.387	8.86572
P25311	Zinc-alpha-2-glycoprotein OS=Homo sapiens OX=9606 GN=AZGP1 PE=1 SV=2 - [ZA2G_HUMAN]	7.38	3	2	2	3	4.03	1	1	7.38	2	2	298	34.2371	6.04932
A0A087WVM4	Formyltetrahydrofolate synthetase OS=Homo sapiens OX=9606 GN=MTHFD1L PE=1 SV=1 - [A0A087WVM4_HUMAN]	7.34	9	6	6	9	3.4	3	3	7.34	6	6	913	99.2493	7.26904
B4DLS8	Pre-mRNA-splicing factor 3 OS=Homo sapiens OX=9606 PE=2 SV=1 - [B4DLS8_HUMAN]	7.32	5	4	4	5	7.32	4	4	1.49	1	1	669	75.802	9.51025
B4E138	cDNA FLJ50940, highly similar to PHD finger protein 6 OS=Homo sapiens OX=9606 PE=2 SV=1 - [B4E138_HUMAN]	7.32	4	1	1	1	7.32	1	1				123	14.0378	7.6792
B3KRS7	RuvB-like helicase OS=Homo sapiens OX=9606 PE=2 SV=1 - [B3KRS7_HUMAN]	7.3	4	2	2	2	7.3	2	2				315	34.661	5.60498
B3KXZ4	DNA replication licensing factor MCM2 OS=Homo sapiens OX=9606 PE=2 SV=1 - [B3KXZ4_HUMAN]	7.3	6	5	5	6	3.71	2	2	5.2	4	4	808	91.2142	6.48096
F4MHH3	Ubiquitously transcribed tetratricopeptide repeat protein Y-linked transcript variant 95 OS=Homo sapiens OX=9606 GN=UTY PE=2 SV=1 - [F4MHH3_HUMAN]	7.29	1	1	1	1	7.29	1	1				576	64.2708	7.76709
B4DNS5	cDNA FLJ54963, highly similar to Tubulointerstitial nephritis antigen-like OS=Homo sapiens OX=9606 PE=2 SV=1 - [B4DNS5_HUMAN]	7.26	4	1	1	1	7.26	1	1				124	13.6757	7.98682
Q5THR1	RNA helicase OS=Homo sapiens OX=9606 GN=DHX35 PE=1 SV=1 - [Q5THR1_HUMAN]	7.22	5	3	3	4	4.57	2	2	4.71	2	2	679	75.9986	8.67529
Q4TT76	OTTHUMP00000041238 (Fragment) OS=Homo sapiens OX=9606 GN=LA04NC01-25A3.2-001 PE=3 SV=1 - [Q4TT76_HUMAN]	7.19	8	2	2	2				7.19	2	2	417	45.9214	7.09326
J3KRR7	Deubiquitinating enzyme CYLD OS=Homo sapiens OX=9606 GN=CYLD PE=1 SV=1 - [J3KRR7_HUMAN]	7.14	9	5	5	7	5.6	4	5	2.97	2	2	910	101.833	5.49072
J3KNE1	CDKN2A-interacting protein OS=Homo sapiens OX=9606 GN=CDKN2AIP PE=1 SV=1 - [J3KNE1_HUMAN]	7.14	3	1	1	1				7.14	1	1	126	13.9599	6.78564
A8K5W7	Isoleucyl-tRNA synthetase OS=Homo sapiens OX=9606 PE=2 SV=1 - [A8K5W7_HUMAN]	7.13	2	6	6	9	5	4	4	5.96	5	5	940	105.873	6.41748
B4DSH1	cDNA FLJ51295, highly similar to Cell division cycle 5-like protein OS=Homo sapiens OX=9606 PE=2 SV=1 - [B4DSH1_HUMAN]	7.1	3	4	4	4	4.77	3	3	2.32	1	1	775	89.1712	8.54346
Q6ZMY0	cDNA FLJ16598 fis, clone TESTI4006473, weakly similar to ATP-dependent RNA helicase A OS=Homo sapiens OX=9606 PE=2 SV=1 - [Q6ZMY0_HUMAN]	7.09	2	1	8	11	4.1	4	4	5.67	7	7	1340	150.875	8.22119
A0A2R8Y6X0	Activity-dependent neuroprotector homeobox protein OS=Homo sapiens OX=9606 GN=ADNP PE=1 SV=1 - [A0A2R8Y6X0_HUMAN]	7.09	5	5	5	5	4.81	4	4	2.29	1	1	874	97.1649	6.66846
B3KY25	cDNA FLJ46670 fis, clone TRACH3008508, highly similar to GC-rich sequence DNA-binding factor homolog OS=Homo sapiens OX=9606 PE=2 SV=1 - [B3KY25_HUMAN]	7.06	5	3	3	3	5.35	2	2	1.7	1	1	411	47.9325	7.89893
E5RHM4	DDB1- and CUL4-associated factor 13 OS=Homo sapiens OX=9606 GN=DCAF13 PE=1 SV=2 - [E5RHM4_HUMAN]	7.03	4	1	1	1				7.03	1	1	185	21.1206	6.53662
O15014	Zinc finger protein 609 OS=Homo sapiens OX=9606 GN=ZNF609 PE=1 SV=2 - [ZN609_HUMAN]	7.02	8	9	9	13	7.02	9	9	3.26	4	4	1411	151.098	8.03076
Q15365	Poly(rC)-binding protein 1 OS=Homo sapiens OX=9606 GN=PCBP1 PE=1 SV=2 - [PCBP1_HUMAN]	7.02	15	2	2	3	3.93	1	1	7.02	2	2	356	37.4739	7.09326
B7Z553	cDNA FLJ51266, highly similar to Vitronectin OS=Homo sapiens OX=9606 PE=2 SV=1 - [B7Z553_HUMAN]	7.01	2	1	1	2	7.01	1	1	7.01	1	1	214	23.5904	4.64014
Q9UKE5	TRAF2 and NCK-interacting protein kinase OS=Homo sapiens OX=9606 GN=TNIK PE=1 SV=1 - [TNIK_HUMAN]	6.99	8	4	8	12	6.99	8	8	3.38	4	4	1360	154.848	7.1665
B3KR88	cDNA FLJ33863 fis, clone CTONG2006393, highly similar to Rho-GTPase-activating protein 12 OS=Homo sapiens OX=9606 PE=2 SV=1 - [B3KR88_HUMAN]	6.99	7	4	4	4	5.88	3	3	1.1	1	1	816	92.9851	7.98682
Q5T8U5	Surfeit locus protein 4 OS=Homo sapiens OX=9606 GN=SURF4 PE=1 SV=1 - [Q5T8U5_HUMAN]	6.99	6	1	1	1				6.99	1	1	186	21.1137	6.52197
P82675	28S ribosomal protein S5, mitochondrial OS=Homo sapiens OX=9606 GN=MRPS5 PE=1 SV=2 - [RT05_HUMAN]	6.98	1	4	4	5	5.12	2	2	6.98	3	3	430	47.9761	9.92041
H7C2W5	NADH dehydrogenase [ubiquinone] 1 alpha subcomplex subunit 10, mitochondrial (Fragment) OS=Homo sapiens OX=9606 GN=NDUFA10 PE=1 SV=1 - [H7C2W5_HUMAN]	6.98	9	1	1	1				6.98	1	1	129	15.0806	5.17334
Q8N4P8	Nucleolar GTP-binding protein 1 (Fragment) OS=Homo sapiens OX=9606 GN=GTPBP4 PE=2 SV=1 - [Q8N4P8_HUMAN]	6.96	6	4	4	6	5.06	3	3	5.38	3	3	632	73.6628	9.5542
B4DRY6	cDNA FLJ57182, highly similar to Paxillin OS=Homo sapiens OX=9606 PE=2 SV=1 - [B4DRY6_HUMAN]	6.96	9	2	2	3	2.85	1	1	6.96	2	2	316	35.4226	7.81104
A0A2R8YCS7	Deoxynucleoside triphosphate triphosphohydrolase SAMHD1 OS=Homo sapiens OX=9606 GN=SAMHD1 PE=1 SV=1 - [A0A2R8YCS7_HUMAN]	6.96	7	4	4	5	3.4	2	2	4.75	3	3	589	67.8996	7.26904
A0A2R8Y7M9	Chromodomain-helicase-DNA-binding protein 4 (Fragment) OS=Homo sapiens OX=9606 GN=CHD4 PE=1 SV=1 - [A0A2R8Y7M9_HUMAN]	6.96	36	3	3	3				6.96	3	3	560	63.3398	5.22412
Q14554	Protein disulfide-isomerase A5 OS=Homo sapiens OX=9606 GN=PDIA5 PE=1 SV=1 - [PDIA5_HUMAN]	6.94	2	4	4	6	6.94	4	4	3.28	2	2	519	59.5561	7.91357
F8VZY9	Keratin, type I cytoskeletal 18 OS=Homo sapiens OX=9606 GN=KRT18 PE=1 SV=1 - [F8VZY9_HUMAN]	6.91	15	2	3	3	6.91	3	3				391	43.7474	5.35107
O00505	Importin subunit alpha-4 OS=Homo sapiens OX=9606 GN=KPNA3 PE=1 SV=2 - [IMA4_HUMAN]	6.91	4	3	3	3	4.41	2	2	2.5	1	1	521	57.7748	4.94482
B7Z3S4	Histone deacetylase OS=Homo sapiens OX=9606 PE=2 SV=1 - [B7Z3S4_HUMAN]	6.9	8	1	1	2	6.9	1	1	6.9	1	1	174	19.7348	6.7124
Q9H1I8	Activating signal cointegrator 1 complex subunit 2 OS=Homo sapiens OX=9606 GN=ASCC2 PE=1 SV=3 - [ASCC2_HUMAN]	6.87	5	3	3	3	3.43	2	2	3.43	1	1	757	86.3063	5.16064
Q9BRS2	Serine/threonine-protein kinase RIO1 OS=Homo sapiens OX=9606 GN=RIOK1 PE=1 SV=2 - [RIOK1_HUMAN]	6.87	2	4	4	7	5.11	3	3	6.87	4	4	568	65.5417	6.18896
P27658	Collagen alpha-1(VIII) chain OS=Homo sapiens OX=9606 GN=COL8A1 PE=1 SV=2 - [CO8A1_HUMAN]	6.85	3	4	4	8	6.85	4	5	5.78	3	3	744	73.3171	9.61279
A8K8U1	cDNA FLJ77762, highly similar to Homo sapiens cullin-associated and neddylation-dissociated 1 (CAND1), mRNA OS=Homo sapiens OX=9606 PE=2 SV=1 - [A8K8U1_HUMAN]	6.83	6	7	7	8	1.87	2	2	5.85	6	6	1230	136.231	5.8335
D6R938	Calcium/calmodulin-dependent protein kinase OS=Homo sapiens OX=9606 GN=CAMK2D PE=1 SV=1 - [D6R938_HUMAN]	6.83	33	3	3	3				6.83	3	3	498	56.2625	7.25439
Q7Z406	Myosin-14 OS=Homo sapiens OX=9606 GN=MYH14 PE=1 SV=2 - [MYH14_HUMAN]	6.82	23	3	15	177	4.86	12	73	6.82	15	104	1995	227.732	5.60498
B2RTQ2	TBC1 domain family, member 2B, isoform CRA_b OS=Homo sapiens OX=9606 GN=TBC1D2B PE=2 SV=1 - [B2RTQ2_HUMAN]	6.81	5	6	6	12	6.81	6	6	6.81	6	6	837	96.6365	5.97314
B4DH17	cDNA FLJ59298, highly similar to Eukaryotic translation initiation factor 4 gamma 3 OS=Homo sapiens OX=9606 PE=2 SV=1 - [B4DH17_HUMAN]	6.81	7	3	8	12	3.45	4	4	6.06	7	8	1189	134.066	5.43994
E9PIN3	Nuclear RNA export factor 1 (Fragment) OS=Homo sapiens OX=9606 GN=NXF1 PE=1 SV=1 - [E9PIN3_HUMAN]	6.8	7	3	3	3	1.33	1	1	5.47	2	2	603	68.0648	8.89502
Q8IVL6	Prolyl 3-hydroxylase 3 OS=Homo sapiens OX=9606 GN=P3H3 PE=1 SV=1 - [P3H3_HUMAN]	6.79	2	3	3	6	4.76	2	3	6.79	3	3	736	81.7856	6.31592
B7Z6F7	cDNA FLJ61705, highly similar to Symplekin OS=Homo sapiens OX=9606 PE=2 SV=1 - [B7Z6F7_HUMAN]	6.75	9	7	7	7	2.51	3	3	4.24	4	4	1274	141.043	6.12549
Q96GA3	Protein LTV1 homolog OS=Homo sapiens OX=9606 GN=LTV1 PE=1 SV=1 - [LTV1_HUMAN]	6.74	3	3	3	3	2.11	1	1	4.63	2	2	475	54.8212	4.90674
D6RJ98	Phosphoinositide 3-kinase regulatory subunit 4 (Fragment) OS=Homo sapiens OX=9606 GN=PIK3R4 PE=1 SV=1 - [D6RJ98_HUMAN]	6.74	4	1	1	1				6.74	1	1	193	21.7985	8.41162
A0A481PGK9	Nuclear receptor corepressor 2 splice variant (Fragment) OS=Homo sapiens OX=9606 GN=NCOR2 PE=2 SV=1 - [A0A481PGK9_HUMAN]	6.71	11	7	7	10	5.73	6	6	3.77	4	4	1327	141.526	9.23193
Q2M1P5	Kinesin-like protein KIF7 OS=Homo sapiens OX=9606 GN=KIF7 PE=1 SV=2 - [KIF7_HUMAN]	6.7	2	8	8	12	5.44	6	6	4.62	6	6	1343	150.495	6.78564
Q4G0D9	BOP1 protein (Fragment) OS=Homo sapiens OX=9606 GN=BOP1 PE=2 SV=1 - [Q4G0D9_HUMAN]	6.7	7	4	4	5	6.7	4	4	1.76	1	1	567	64.0404	9.26123
Q7RTQ9	Kinesin light chain OS=Homo sapiens OX=9606 GN=KNS2 PE=2 SV=1 - [Q7RTQ9_HUMAN]	6.69	30	3	3	3	4.28	2	2	2.42	1	1	538	61.164	5.75732
B4DZG7	ADP-ribosylation factor-like protein 1 OS=Homo sapiens OX=9606 GN=ARL1 PE=1 SV=1 - [B4DZG7_HUMAN]	6.67	3	1	1	1	6.67	1	1				135	15.4327	5.33838
A8K8W4	DnaJ homolog subfamily C member 16 OS=Homo sapiens OX=9606 PE=2 SV=1 - [A8K8W4_HUMAN]	6.65	6	4	4	6	5.63	3	3	3.32	3	3	782	90.5876	7.23975
K7EL81	Protein phosphatase 1 regulatory subunit 12C (Fragment) OS=Homo sapiens OX=9606 GN=PPP1R12C PE=1 SV=1 - [K7EL81_HUMAN]	6.65	5	4	4	4	5.02	3	3	1.63	1	1	737	80.2616	5.45264
Q9ULJ7	Ankyrin repeat domain-containing protein 50 OS=Homo sapiens OX=9606 GN=ANKRD50 PE=1 SV=4 - [ANR50_HUMAN]	6.65	3	7	7	10	5.67	6	6	3.5	4	4	1429	155.761	6.59521
B4E2N1	cDNA FLJ56560, highly similar to Caspase recruitment domain-containing protein 6 OS=Homo sapiens OX=9606 PE=2 SV=1 - [B4E2N1_HUMAN]	6.65	5	2	2	2	4.16	1	1	2.49	1	1	481	54.7483	4.75439
Q5T454	MMS19 nucleotide excision repair protein (Fragment) OS=Homo sapiens OX=9606 GN=MMS19 PE=1 SV=2 - [Q5T454_HUMAN]	6.62	2	2	2	2	3.97	1	1	2.65	1	1	302	33.5947	5.49072
Q92621	Nuclear pore complex protein Nup205 OS=Homo sapiens OX=9606 GN=NUP205 PE=1 SV=3 - [NU205_HUMAN]	6.61	7	11	11	15	3.18	5	5	5.12	9	10	2012	227.776	6.18896
B3KTJ9	cDNA FLJ38393 fis, clone FEBRA2007212 OS=Homo sapiens OX=9606 PE=2 SV=1 - [B3KTJ9_HUMAN]	6.61	9	4	4	6	6.61	4	4	2.17	2	2	923	102.866	5.22412
H0Y5A9	Basement membrane-specific heparan sulfate proteoglycan core protein (Fragment) OS=Homo sapiens OX=9606 GN=HSPG2 PE=1 SV=1 - [H0Y5A9_HUMAN]	6.6	1	1	1	1				6.6	1	1	197	20.4634	5.80811
O75420	GRB10-interacting GYF protein 1 OS=Homo sapiens OX=9606 GN=GIGYF1 PE=1 SV=2 - [GGYF1_HUMAN]	6.57	3	5	5	7	5.31	4	4	4.06	3	3	1035	114.531	5.38916
Q96HS1	Serine/threonine-protein phosphatase PGAM5, mitochondrial OS=Homo sapiens OX=9606 GN=PGAM5 PE=1 SV=2 - [PGAM5_HUMAN]	6.57	4	2	2	2	4.15	1	1	2.42	1	1	289	31.9846	8.67529
B3KX15	cDNA FLJ44468 fis, clone UTERU2026025, moderately similar to SPLICING FACTOR, ARGININE/SERINE-RICH 2 OS=Homo sapiens OX=9606 PE=2 SV=1 - [B3KX15_HUMAN]	6.56	12	1	1	2	6.56	1	1	6.56	1	1	122	13.8052	10.4478
K7EKG4	Mitochondrial import receptor subunit TOM40 homolog (Fragment) OS=Homo sapiens OX=9606 GN=TOMM40 PE=1 SV=1 - [K7EKG4_HUMAN]	6.55	3	1	1	1	6.55	1	1				168	18.2703	8.66064
Q8N6F2	MRPS27 protein OS=Homo sapiens OX=9606 PE=2 SV=1 - [Q8N6F2_HUMAN]	6.55	7	1	1	1				6.55	1	1	168	18.9407	4.76709
A0A0D9SFK2	Unconventional myosin-XVIIIa OS=Homo sapiens OX=9606 GN=MYO18A PE=1 SV=1 - [A0A0D9SFK2_HUMAN]	6.53	7	10	10	13	2.11	3	3	6.53	10	10	2038	230.964	6.25244
B2RBR9	cDNA, FLJ95650, highly similar to Homo sapiens karyopherin (importin) beta 1 (KPNB1), mRNA OS=Homo sapiens OX=9606 PE=2 SV=1 - [B2RBR9_HUMAN]	6.51	7	5	5	6	4.22	3	3	3.31	3	3	876	97.122	4.77979
B7Z6I3	DNA ligase OS=Homo sapiens OX=9606 PE=2 SV=1 - [B7Z6I3_HUMAN]	6.5	6	4	4	4	3.66	2	2	2.85	2	2	738	82.27	8.57275
Q96QC0	Serine/threonine-protein phosphatase 1 regulatory subunit 10 OS=Homo sapiens OX=9606 GN=PPP1R10 PE=1 SV=1 - [PP1RA_HUMAN]	6.49	2	6	6	6	4.57	4	4	1.91	2	2	940	98.996	9.17334
A0A024R363	Chromosome 3 open reading frame 63, isoform CRA_b OS=Homo sapiens OX=9606 GN=C3orf63 PE=4 SV=1 - [A0A024R363_HUMAN]	6.49	3	7	7	8	2.43	3	3	4.87	5	5	1233	139.966	5.65576
Q8N523	Tuftelin-interacting protein 11 OS=Homo sapiens OX=9606 GN=TFIP11 PE=2 SV=1 - [Q8N523_HUMAN]	6.45	10	5	5	6	3.35	3	3	4.54	3	3	837	96.7324	5.66846
Q7RTS7	Keratin, type II cytoskeletal 74 OS=Homo sapiens OX=9606 GN=KRT74 PE=1 SV=2 - [K2C74_HUMAN]	6.43	8	2	5	13	6.43	5	7	5.48	4	6	529	57.8296	7.7085
I3L3P5	Protein disulfide-isomerase (Fragment) OS=Homo sapiens OX=9606 GN=P4HB PE=1 SV=1 - [I3L3P5_HUMAN]	6.41	5	1	1	2	6.41	1	1	6.41	1	1	156	16.8656	4.75439
D6R910	Ribosomal protein S6 kinase alpha-2 (Fragment) OS=Homo sapiens OX=9606 GN=RPS6KA2 PE=1 SV=1 - [D6R910_HUMAN]	6.4	36	1	1	1				6.4	1	1	125	14.5738	6.80029
Q6UXN9	WD repeat-containing protein 82 OS=Homo sapiens OX=9606 GN=WDR82 PE=1 SV=1 - [WDR82_HUMAN]	6.39	1	2	2	2				6.39	2	2	313	35.0565	7.69385
B4E0W3	cDNA FLJ60386, moderately similar to Signal-induced proliferation-associated protein 1 OS=Homo sapiens OX=9606 PE=2 SV=1 - [B4E0W3_HUMAN]	6.38	4	3	3	3	6.38	3	3				940	101.745	6.48096
P35251	Replication factor C subunit 1 OS=Homo sapiens OX=9606 GN=RFC1 PE=1 SV=4 - [RFC1_HUMAN]	6.36	4	5	5	7	2.79	2	2	6.36	5	5	1148	128.175	9.36377
Q7RTV0	PHD finger-like domain-containing protein 5A OS=Homo sapiens OX=9606 GN=PHF5A PE=1 SV=1 - [PHF5A_HUMAN]	6.36	1	1	1	1				6.36	1	1	110	12.397	8.41162
B3KN05	cDNA FLJ13129 fis, clone NT2RP3002969, highly similar to Long-chain-fatty-acid--CoA ligase 3 OS=Homo sapiens OX=9606 PE=2 SV=1 - [B3KN05_HUMAN]	6.35	9	4	4	5	6.35	4	4	1.55	1	1	709	79.1717	8.32373
Q7L2M7	PFKL protein (Fragment) OS=Homo sapiens OX=9606 GN=PFKL PE=2 SV=2 - [Q7L2M7_HUMAN]	6.34	8	3	3	4	1.58	1	1	6.34	3	3	568	62.5998	8.00146
Q8NI27	THO complex subunit 2 OS=Homo sapiens OX=9606 GN=THOC2 PE=1 SV=2 - [THOC2_HUMAN]	6.34	6	9	9	12	3.14	5	5	5.34	7	7	1593	182.659	8.44092
H0Y6W0	DNA topoisomerase (Fragment) OS=Homo sapiens OX=9606 GN=TOP3B PE=1 SV=1 - [H0Y6W0_HUMAN]	6.29	7	3	3	3	4.19	2	2	2.1	1	1	525	59.3429	8.104
F8WDA3	Tetratricopeptide repeat protein 14 OS=Homo sapiens OX=9606 GN=TTC14 PE=1 SV=1 - [F8WDA3_HUMAN]	6.29	7	1	1	1				6.29	1	1	175	20.073	5.59229
A8K964	Pinin OS=Homo sapiens OX=9606 PE=2 SV=1 - [A8K964_HUMAN]	6.28	6	4	4	6	6.28	4	4	2.37	2	2	717	81.4929	7.37158
A0A024RC75	DNA helicase OS=Homo sapiens OX=9606 GN=CHD2 PE=4 SV=1 - [A0A024RC75_HUMAN]	6.27	14	6	10	12	3.16	6	6	4.26	6	6	1739	200.438	7.84033
L0L6B6	Tumor susceptibility protein 101 (Fragment) OS=Homo sapiens OX=9606 GN=TSG101 PE=4 SV=1 - [L0L6B6_HUMAN]	6.25	3	1	1	1				6.25	1	1	160	18.1473	8.66064
Q8IWQ7	Non-specific serine/threonine protein kinase OS=Homo sapiens OX=9606 PE=2 SV=1 - [Q8IWQ7_HUMAN]	6.23	12	7	9	12	2.44	4	4	5.62	8	8	1638	185.921	6.3667
H0YNI7	Transducin-like enhancer protein 3 OS=Homo sapiens OX=9606 GN=TLE3 PE=1 SV=1 - [H0YNI7_HUMAN]	6.23	21	2	2	2				6.23	2	2	353	38.3439	6.99072
Q9HCD5	Nuclear receptor coactivator 5 OS=Homo sapiens OX=9606 GN=NCOA5 PE=1 SV=2 - [NCOA5_HUMAN]	6.22	2	3	3	4	4.15	2	2	4.84	2	2	579	65.4965	9.59814
A0A1S5UZ17	Leucine-rich repeat flightless-interacting protein 2 OS=Homo sapiens OX=9606 GN=LRRFIP2 PE=2 SV=1 - [A0A1S5UZ17_HUMAN]	6.22	6	2	2	2				6.22	2	2	434	49.3141	5.98584
E7EWP0	Complex I-SGDH OS=Homo sapiens OX=9606 GN=NDUFB5 PE=1 SV=1 - [E7EWP0_HUMAN]	6.21	5	1	1	1				6.21	1	1	177	20.0255	7.66455
Q6PG44	HMMR protein (Fragment) OS=Homo sapiens OX=9606 GN=HMMR PE=2 SV=1 - [Q6PG44_HUMAN]	6.2	5	3	3	4	2.94	2	2	4.73	2	2	613	71.1541	5.46533
H0YCQ1	Cap-specific mRNA (nucleoside-2'-O-)-methyltransferase 1 (Fragment) OS=Homo sapiens OX=9606 GN=CMTR1 PE=1 SV=1 - [H0YCQ1_HUMAN]	6.19	2	1	1	1	6.19	1	1				113	12.6358	9.18799
O94964	Protein SOGA1 OS=Homo sapiens OX=9606 GN=SOGA1 PE=1 SV=2 - [SOGA1_HUMAN]	6.18	9	6	7	9	2.11	3	3	5.41	6	6	1423	159.661	6.45557
Q59EK1	Adducin 3 isoform a variant (Fragment) OS=Homo sapiens OX=9606 PE=2 SV=1 - [Q59EK1_HUMAN]	6.16	3	4	4	7	2.72	2	2	6.16	4	5	698	78.1646	6.15088
B9A018	U4/U6.U5 tri-snRNP-associated protein 2 OS=Homo sapiens OX=9606 GN=USP39 PE=1 SV=1 - [B9A018_HUMAN]	6.16	7	3	3	5	4.1	2	2	6.16	3	3	536	62.005	9.11475
Q9H0A0	RNA cytidine acetyltransferase OS=Homo sapiens OX=9606 GN=NAT10 PE=1 SV=2 - [NAT10_HUMAN]	6.15	5	5	5	5	2.05	1	1	4.1	4	4	1025	115.657	8.26514
Q9Y305	Acyl-coenzyme A thioesterase 9, mitochondrial OS=Homo sapiens OX=9606 GN=ACOT9 PE=1 SV=2 - [ACOT9_HUMAN]	6.15	5	3	3	6	6.15	3	3	6.15	3	3	439	49.8695	8.60205
A0A024R3F4	Pleckstrin homology-like domain, family B, member 1, isoform CRA_c OS=Homo sapiens OX=9606 GN=PHLDB1 PE=4 SV=1 - [A0A024R3F4_HUMAN]	6.14	15	6	7	10	4.93	6	6	3.71	4	4	1319	144.65	8.5874
B4E343	cDNA FLJ54249, highly similar to U3 small nucleolar RNA-associated protein 14 homolog A OS=Homo sapiens OX=9606 PE=2 SV=1 - [B4E343_HUMAN]	6.14	5	3	3	4	2.51	1	1	6.14	3	3	717	82.1482	8.93896
Q14573	Inositol 1,4,5-trisphosphate receptor type 3 OS=Homo sapiens OX=9606 GN=ITPR3 PE=1 SV=2 - [ITPR3_HUMAN]	6.14	9	11	16	21	2.4	6	6	5.8	15	15	2671	303.912	6.48096
B3KN49	cDNA FLJ13562 fis, clone PLACE1008080, highly similar to Homo sapiens hexamethylene bis-acetamide inducible 1 (HEXIM1), mRNA OS=Homo sapiens OX=9606 PE=2 SV=1 - [B3KN49_HUMAN]	6.13	2	2	2	2	6.13	2	2				359	40.5824	4.89404
A8K7M6	cDNA FLJ78051, highly similar to Homo sapiens SH2 domain containing 3C, mRNA OS=Homo sapiens OX=9606 PE=2 SV=1 - [A8K7M6_HUMAN]	6.12	6	3	3	5	4.84	2	2	6.12	3	3	703	77.0933	7.92822
A0A087X1A5	Double-stranded RNA-binding protein Staufen homolog 1 OS=Homo sapiens OX=9606 GN=STAU1 PE=1 SV=1 - [A0A087X1A5_HUMAN]	6.09	9	2	3	4	6.09	3	3	2.03	1	1	493	54.9116	9.67139
Q9P1D1	PRO2489 OS=Homo sapiens OX=9606 PE=2 SV=1 - [Q9P1D1_HUMAN]	6.09	5	1	1	2	6.09	1	1	6.09	1	1	115	11.6248	9.46631
Q9NQI0	Probable ATP-dependent RNA helicase DDX4 OS=Homo sapiens OX=9606 GN=DDX4 PE=1 SV=2 - [DDX4_HUMAN]	6.08	3	1	3	11	6.08	3	8	2.9	2	3	724	79.2578	5.87158
B7Z4P1	cDNA FLJ58024, highly similar to NADH-ubiquinone oxidoreductase 20 kDa subunit, mitochondrial OS=Homo sapiens OX=9606 PE=2 SV=1 - [B7Z4P1_HUMAN]	6.08	12	1	1	1				6.08	1	1	148	15.7532	10.5796
H0Y783	FERM, ARHGEF and pleckstrin domain-containing protein 1 (Fragment) OS=Homo sapiens OX=9606 GN=FARP1 PE=1 SV=2 - [H0Y783_HUMAN]	6.05	3	1	1	1				6.05	1	1	215	24.7336	7.79639
Q53EZ4	Centrosomal protein of 55 kDa OS=Homo sapiens OX=9606 GN=CEP55 PE=1 SV=3 - [CEP55_HUMAN]	6.03	2	2	2	2	6.03	2	2				464	54.1452	7.00537
A0A087WXQ5	TAR DNA-binding protein 43 (Fragment) OS=Homo sapiens OX=9606 GN=TARDBP PE=1 SV=1 - [A0A087WXQ5_HUMAN]	6	14	1	1	1				6	1	1	200	22.9324	6.55127
Q4ZG57	DNA helicase (Fragment) OS=Homo sapiens OX=9606 GN=MCM6 PE=3 SV=1 - [Q4ZG57_HUMAN]	5.99	3	5	5	7	2.42	2	2	5.99	5	5	785	88.8903	5.60498
A8K6H6	Tyrosine-protein phosphatase non-receptor type OS=Homo sapiens OX=9606 PE=2 SV=1 - [A8K6H6_HUMAN]	5.98	4	5	5	7	5.98	5	5	2.11	2	2	1187	135.161	8.25049
Q9HAU5	Regulator of nonsense transcripts 2 OS=Homo sapiens OX=9606 GN=UPF2 PE=1 SV=1 - [RENT2_HUMAN]	5.97	3	7	7	9	4.72	5	6	2.28	3	3	1272	147.717	5.69385
Q9NZM1	Myoferlin OS=Homo sapiens OX=9606 GN=MYOF PE=1 SV=1 - [MYOF_HUMAN]	5.97	2	9	10	11	0.97	2	2	5.53	9	9	2061	234.561	6.17627
Q9H2M9	Rab3 GTPase-activating protein non-catalytic subunit OS=Homo sapiens OX=9606 GN=RAB3GAP2 PE=1 SV=1 - [RBGPR_HUMAN]	5.96	2	7	7	12	5.96	7	7	4.16	5	5	1393	155.886	5.61768
E9PF32	DENN domain-containing protein 3 OS=Homo sapiens OX=9606 GN=DENND3 PE=1 SV=1 - [E9PF32_HUMAN]	5.95	9	5	5	6	1.96	1	1	5.95	5	5	1278	144.225	7.07861
Q9H6S0	3'-5' RNA helicase YTHDC2 OS=Homo sapiens OX=9606 GN=YTHDC2 PE=1 SV=2 - [YTDC2_HUMAN]	5.94	4	1	8	11	3.15	4	4	5.31	7	7	1430	160.147	8.39697
B4DJ21	cDNA FLJ53444, highly similar to Tyrosine-protein phosphatase non-receptor type 23 OS=Homo sapiens OX=9606 PE=2 SV=1 - [B4DJ21_HUMAN]	5.92	5	5	5	6	3.84	3	3	3.51	3	3	912	100.653	6.58057
A0A1B0GVI7	Aryl hydrocarbon receptor (Fragment) OS=Homo sapiens OX=9606 PE=4 SV=1 - [A0A1B0GVI7_HUMAN]	5.9	3	4	4	5				5.9	4	5	797	90.5235	6.46826
Q9BQG0	Myb-binding protein 1A OS=Homo sapiens OX=9606 GN=MYBBP1A PE=1 SV=2 - [MBB1A_HUMAN]	5.87	6	6	6	8	2.56	2	2	5.87	6	6	1328	148.762	9.27588
Q6PJ82	Exocyst complex component Sec8 (Fragment) OS=Homo sapiens OX=9606 GN=EXOC4 PE=2 SV=1 - [Q6PJ82_HUMAN]	5.8	6	1	1	1				5.8	1	1	138	15.7471	5.97314
A4D1M6	Elongation factor 1-beta OS=Homo sapiens OX=9606 GN=LOC392793 PE=3 SV=1 - [A4D1M6_HUMAN]	5.78	2	1	1	1	5.78	1	1				225	24.8754	4.81787
C9JYC1	WD repeat and coiled-coil-containing protein (Fragment) OS=Homo sapiens OX=9606 GN=WDCP PE=1 SV=1 - [C9JYC1_HUMAN]	5.75	2	1	1	1	5.75	1	1				174	19.0017	6.771
A0A6I8PL42	Leucyl-tRNA synthetase OS=Homo sapiens OX=9606 GN=LARS1 PE=1 SV=1 - [A0A6I8PL42_HUMAN]	5.75	23	5	5	6	2.3	2	2	4.69	4	4	1130	129.132	7.86963
B3KQQ9	cDNA PSEC0048 fis, clone NT2RP2000028, highly similar to Serine protease 23 OS=Homo sapiens OX=9606 PE=2 SV=1 - [B3KQQ9_HUMAN]	5.74	4	2	2	2				5.74	2	2	383	43.0318	9.36377
A0A1X7SC99	Zinc finger E-box-binding homeobox 2 (Fragment) OS=Homo sapiens OX=9606 GN=ZEB2 PE=1 SV=1 - [A0A1X7SC99_HUMAN]	5.72	13	3	3	4	5.72	3	3	1.8	1	1	612	68.4295	6.62451
Q96QV1	Hedgehog-interacting protein OS=Homo sapiens OX=9606 GN=HHIP PE=1 SV=3 - [HHIP_HUMAN]	5.71	2	4	4	4	4.14	2	2	3.14	2	2	700	78.8002	7.89893
A0A024R1Y2	ATP-citrate synthase OS=Homo sapiens OX=9606 GN=ACLY PE=3 SV=1 - [A0A024R1Y2_HUMAN]	5.68	5	6	6	6	0.64	1	1	5.04	5	5	1091	119.695	7.32764
A0A0U1RQF0	3-hydroxyacyl-[acyl-carrier-protein] dehydratase OS=Homo sapiens OX=9606 GN=FASN PE=1 SV=1 - [A0A0U1RQF0_HUMAN]	5.66	3	11	11	13	1.59	3	3	5.18	10	10	2509	273.026	6.46826
B3KU43	cDNA FLJ39177 fis, clone OCBBF2003925, highly similar to Homo sapiens breast cancer metastasis-suppressor 1-like (BRMS1L), mRNA OS=Homo sapiens OX=9606 PE=2 SV=1 - [B3KU43_HUMAN]	5.66	3	1	1	1				5.66	1	1	265	31.0189	6.45557
A0A494C0H6	Transcriptional activator protein Pur-alpha (Fragment) OS=Homo sapiens OX=9606 GN=PURA PE=1 SV=1 - [A0A494C0H6_HUMAN]	5.66	11	1	1	1				5.66	1	1	106	9.99391	9.59814
Q5VYT0	Terminal uridylyltransferase 7 OS=Homo sapiens OX=9606 GN=TUT7 PE=1 SV=1 - [Q5VYT0_HUMAN]	5.65	7	1	1	1				5.65	1	1	124	13.8503	7.18115
A0A024R9E6	Transcription initiation factor TFIID 150 kDa subunit OS=Homo sapiens OX=9606 GN=TAF2 PE=3 SV=1 - [A0A024R9E6_HUMAN]	5.63	6	5	5	6	4.17	4	4	2.62	2	2	1030	117.888	7.97217
Q6P2Q9	Pre-mRNA-processing-splicing factor 8 OS=Homo sapiens OX=9606 GN=PRPF8 PE=1 SV=2 - [PRP8_HUMAN]	5.61	6	11	11	13	1.84	4	4	4.8	9	9	2335	273.427	8.83643
A0A024R1S5	GTP-binding protein 1 OS=Homo sapiens OX=9606 GN=GTPBP1 PE=4 SV=1 - [A0A024R1S5_HUMAN]	5.61	4	2	2	2	3.18	1	1	2.42	1	1	660	71.4186	8.22119
B7Z2A1	DNA damage-binding protein 1 OS=Homo sapiens OX=9606 PE=2 SV=1 - [B7Z2A1_HUMAN]	5.59	9	7	7	8	2.56	3	3	3.85	5	5	1092	121.66	5.5415
O95373	Importin-7 OS=Homo sapiens OX=9606 GN=IPO7 PE=1 SV=1 - [IPO7_HUMAN]	5.59	5	5	5	8	3.47	3	3	5.59	5	5	1038	119.44	4.81787
O95428	Papilin OS=Homo sapiens OX=9606 GN=PAPLN PE=2 SV=4 - [PPN_HUMAN]	5.56	6	5	5	9	4.54	4	6	2.58	2	3	1278	137.612	6.88818
A0A140VK07	Testicular secretory protein Li 7 OS=Homo sapiens OX=9606 PE=2 SV=1 - [A0A140VK07_HUMAN]	5.56	15	3	3	3	1.02	1	1	4.53	2	2	684	73.8649	6.354
Q6ZMJ6	FLJ00420 protein (Fragment) OS=Homo sapiens OX=9606 GN=FLJ00420 PE=2 SV=1 - [Q6ZMJ6_HUMAN]	5.55	12	3	3	3	1.14	1	1	4.4	2	2	613	64.2047	6.3667
I3L4M5	Centrosomal protein of 131 kDa (Fragment) OS=Homo sapiens OX=9606 GN=CEP131 PE=1 SV=1 - [I3L4M5_HUMAN]	5.54	6	2	2	2	2.28	1	1	3.26	1	1	307	35.9695	5.5415
Q63ZY3	KN motif and ankyrin repeat domain-containing protein 2 OS=Homo sapiens OX=9606 GN=KANK2 PE=1 SV=1 - [KANK2_HUMAN]	5.52	3	4	4	4	4.11	3	3	1.41	1	1	851	91.1179	5.63037
B4DJ53	Dynamin GTPase OS=Homo sapiens OX=9606 PE=2 SV=1 - [B4DJ53_HUMAN]	5.52	17	3	3	4	2.01	1	1	5.52	3	3	598	67.8662	7.91357
Q9H501	ESF1 homolog OS=Homo sapiens OX=9606 GN=ESF1 PE=1 SV=1 - [ESF1_HUMAN]	5.52	4	4	4	4				5.52	4	4	851	98.735	5.10986
A0A2R8Y4P5	Required for meiotic nuclear division protein 1 homolog (Fragment) OS=Homo sapiens OX=9606 GN=RMND1 PE=1 SV=1 - [A0A2R8Y4P5_HUMAN]	5.51	1	1	1	1	5.51	1	1				127	14.4573	5.04639
Q8WX93	Palladin OS=Homo sapiens OX=9606 GN=PALLD PE=1 SV=3 - [PALLD_HUMAN]	5.5	9	7	7	10	4.84	6	6	3.33	4	4	1383	150.47	7.09326
F5GZI3	Partitioning defective 3 homolog OS=Homo sapiens OX=9606 GN=PARD3 PE=1 SV=1 - [F5GZI3_HUMAN]	5.49	8	3	3	4	1.74	1	1	5.49	3	3	747	82.0138	8.41162
A8KAE0	cDNA FLJ78476, highly similar to Homo sapiens WD repeat and HMG-box DNA binding protein 1 (WDHD1), transcript variant 1, mRNA OS=Homo sapiens OX=9606 PE=2 SV=1 - [A8KAE0_HUMAN]	5.49	7	7	7	8	4.07	5	5	2.39	3	3	1129	125.936	5.61768
Q69YT6	Uncharacterized protein DKFZp547B159 (Fragment) OS=Homo sapiens OX=9606 GN=DKFZp547B159 PE=2 SV=1 - [Q69YT6_HUMAN]	5.49	9	1	1	1				5.49	1	1	182	21.1898	5.08447
Q8N556	Actin filament-associated protein 1 OS=Homo sapiens OX=9606 GN=AFAP1 PE=1 SV=2 - [AFAP1_HUMAN]	5.48	3	4	4	6	2.74	2	2	5.48	4	4	730	80.6748	8.67529
Q5T8R5	Monocarboxylate transporter 1 (Fragment) OS=Homo sapiens OX=9606 GN=SLC16A1 PE=1 SV=1 - [Q5T8R5_HUMAN]	5.48	5	1	1	2	5.48	1	1	5.48	1	1	456	49.1866	9.15869
B0AZV0	cDNA, FLJ79540, highly similar to Serine-threonine kinase receptor-associatedprotein OS=Homo sapiens OX=9606 PE=2 SV=1 - [B0AZV0_HUMAN]	5.47	2	1	1	1				5.47	1	1	256	28.4881	4.90674
Q4LE43	Phosphoinositide phospholipase C (Fragment) OS=Homo sapiens OX=9606 GN=PLCG1 variant protein PE=2 SV=1 - [Q4LE43_HUMAN]	5.45	6	7	7	7	3.05	4	4	2.41	3	3	1412	161.201	7.18115
M0R2P6	SH3KBP1 binding protein 1, isoform CRA_c OS=Homo sapiens OX=9606 GN=SHKBP1 PE=1 SV=1 - [M0R2P6_HUMAN]	5.43	14	3	3	4	3.52	2	2	3.52	2	2	682	73.6615	8.39697
E9PMG1	RalBP1-associated Eps domain-containing protein 1 OS=Homo sapiens OX=9606 GN=REPS1 PE=1 SV=1 - [E9PMG1_HUMAN]	5.43	10	3	3	4	3.26	2	2	3.8	2	2	737	80.3873	5.87158
B4DXG8	Exosome complex component RRP45 OS=Homo sapiens OX=9606 PE=2 SV=1 - [B4DXG8_HUMAN]	5.36	6	2	2	2	2.81	1	1	2.55	1	1	392	43.534	4.91943
Q8WZ75	Roundabout homolog 4 OS=Homo sapiens OX=9606 GN=ROBO4 PE=1 SV=1 - [ROBO4_HUMAN]	5.36	3	5	5	6	1.09	1	1	5.36	5	5	1007	107.39	6.63916
A0A3B3IU24	Serine protease HTRA1 OS=Homo sapiens OX=9606 GN=HTRA1 PE=1 SV=1 - [A0A3B3IU24_HUMAN]	5.35	5	2	2	4	5.35	2	2	5.35	2	2	374	40.8426	8.44092
Q6GMQ7	Vacuolar protein sorting-associated protein 16 homolog OS=Homo sapiens OX=9606 GN=VPS16 PE=1 SV=1 - [Q6GMQ7_HUMAN]	5.34	4	2	2	2				5.34	2	2	524	59.1785	7.53271
H0YHJ4	Liprin-alpha-2 (Fragment) OS=Homo sapiens OX=9606 GN=PPFIA2 PE=1 SV=1 - [H0YHJ4_HUMAN]	5.32	13	1	1	1	5.32	1	1				188	21.517	8.93896
E5RJM0	Cytoplasmic polyadenylation element-binding protein 4 OS=Homo sapiens OX=9606 GN=CPEB4 PE=1 SV=1 - [E5RJM0_HUMAN]	5.32	18	3	3	3	3.44	2	2	1.88	1	1	639	69.7263	6.87354
B7Z556	Alpha-2-HS-glycoprotein OS=Homo sapiens OX=9606 PE=2 SV=1 - [B7Z556_HUMAN]	5.31	3	1	1	1	5.31	1	1				245	27.3369	6.52197
B4E0E8	Poly(A)-specific ribonuclease PARN OS=Homo sapiens OX=9606 PE=2 SV=1 - [B4E0E8_HUMAN]	5.31	16	1	1	1				5.31	1	1	207	23.7987	5.04639
D6REK2	E3 ubiquitin-protein ligase TRIM41 (Fragment) OS=Homo sapiens OX=9606 GN=TRIM41 PE=1 SV=1 - [D6REK2_HUMAN]	5.24	5	1	1	1	5.24	1	1				191	21.5199	7.40088
Q9BX88	Magphinin delta OS=Homo sapiens OX=9606 GN=TRO PE=2 SV=1 - [Q9BX88_HUMAN]	5.18	13	1	2	2				5.18	2	2	309	35.5034	9.24658
P08240	Signal recognition particle receptor subunit alpha OS=Homo sapiens OX=9606 GN=SRPRA PE=1 SV=2 - [SRPRA_HUMAN]	5.17	3	3	3	3	3.76	2	2	1.41	1	1	638	69.7672	8.95361
O15063	Granule associated Rac and RHOG effector protein 1 OS=Homo sapiens OX=9606 GN=GARRE1 PE=1 SV=2 - [GRRE1_HUMAN]	5.14	5	5	5	5	0.93	1	1	4.21	4	4	1070	115.946	7.15186
Q8N3C0	Activating signal cointegrator 1 complex subunit 3 OS=Homo sapiens OX=9606 GN=ASCC3 PE=1 SV=3 - [ASCC3_HUMAN]	5.13	2	11	11	13	1.45	3	3	4.63	10	10	2202	251.301	7.09326
A0A0B4J293	Uncharacterized protein (Fragment) OS=Homo sapiens OX=9606 PE=4 SV=1 - [A0A0B4J293_HUMAN]	5.12	6	2	2	2	2.38	1	1	2.74	1	1	547	62.5437	6.85889
O00418	Eukaryotic elongation factor 2 kinase OS=Homo sapiens OX=9606 GN=EEF2K PE=1 SV=2 - [EF2K_HUMAN]	5.1	2	4	4	5	2.34	2	2	4.14	3	3	725	82.0925	5.32568
Q9H792	Inactive tyrosine-protein kinase PEAK1 OS=Homo sapiens OX=9606 GN=PEAK1 PE=1 SV=4 - [PEAK1_HUMAN]	5.1	3	7	7	7				5.1	7	7	1746	192.986	6.88818
Q6KB66	Keratin, type II cytoskeletal 80 OS=Homo sapiens OX=9606 GN=KRT80 PE=1 SV=2 - [K2C80_HUMAN]	5.09	5	1	2	5	2.43	1	3	5.09	2	2	452	50.4938	5.66846
Q9NNW5	WD repeat-containing protein 6 OS=Homo sapiens OX=9606 GN=WDR6 PE=1 SV=1 - [WDR6_HUMAN]	5.08	16	4	4	6	2.5	2	2	5.08	4	4	1121	121.647	6.87354
E9PM51	General transcription factor IIH subunit 1 OS=Homo sapiens OX=9606 GN=GTF2H1 PE=1 SV=1 - [E9PM51_HUMAN]	5.08	4	1	1	1				5.08	1	1	236	26.6885	8.73389
B7ZW05	AKAP13 protein (Fragment) OS=Homo sapiens OX=9606 GN=AKAP13 PE=2 SV=1 - [B7ZW05_HUMAN]	5.07	6	5	5	7	1.57	2	2	5.07	5	5	1085	123.346	8.76318
P15144	Aminopeptidase N OS=Homo sapiens OX=9606 GN=ANPEP PE=1 SV=4 - [AMPN_HUMAN]	5.07	6	4	4	4	1.14	1	1	3.93	3	3	967	109.471	5.47803
G8JLD3	ELKS/Rab6-interacting/CAST family member 1 OS=Homo sapiens OX=9606 GN=ERC1 PE=1 SV=1 - [G8JLD3_HUMAN]	5.06	9	5	5	7	2.3	2	2	5.06	5	5	1086	124.743	6.48096
B3KY50	cDNA FLJ46860 fis, clone UTERU3010919, highly similar to Serine/threonine-protein kinase Nek9 OS=Homo sapiens OX=9606 PE=2 SV=1 - [B3KY50_HUMAN]	5.06	3	2	2	2				5.06	2	2	514	57.3107	6.07471
A0A0A0MQU1	Inverted formin-2 (Fragment) OS=Homo sapiens OX=9606 GN=INF2 PE=1 SV=1 - [A0A0A0MQU1_HUMAN]	5.02	19	4	4	6	3.49	3	3	3.63	3	3	717	78.7773	5.57959
C9JDW2	Latent-transforming growth factor beta-binding protein 1 (Fragment) OS=Homo sapiens OX=9606 GN=LTBP1 PE=1 SV=1 - [C9JDW2_HUMAN]	5.02	7	1	1	2	5.02	1	1	5.02	1	1	219	23.1765	6.50732
O15056	Synaptojanin-2 OS=Homo sapiens OX=9606 GN=SYNJ2 PE=1 SV=3 - [SYNJ2_HUMAN]	5.01	7	6	6	10	3.28	4	5	2.41	3	5	1496	165.435	7.34229
Q9Y4B5	Microtubule cross-linking factor 1 OS=Homo sapiens OX=9606 GN=MTCL1 PE=1 SV=5 - [MTCL1_HUMAN]	4.99	6	6	7	9	1.57	3	3	4.36	6	6	1905	209.397	6.43018
B2R6P3	Matrix metalloproteinase-14 OS=Homo sapiens OX=9606 PE=2 SV=1 - [B2R6P3_HUMAN]	4.98	4	3	3	3	2.06	1	1	2.92	2	2	582	65.807	7.76709
B8QGS9	Truncated plakophilin-2 OS=Homo sapiens OX=9606 GN=PKP2 PE=1 SV=1 - [B8QGS9_HUMAN]	4.98	5	3	3	5	2.18	2	2	4.98	3	3	824	91.1835	9.15869
K7ERA3	Endoplasmic reticulum protein SC65 (Fragment) OS=Homo sapiens OX=9606 GN=P3H4 PE=1 SV=1 - [K7ERA3_HUMAN]	4.98	3	1	1	1				4.98	1	1	221	25.9677	5.47803
S4R386	Mucolipin-3 OS=Homo sapiens OX=9606 GN=MCOLN3 PE=1 SV=1 - [S4R386_HUMAN]	4.96	7	1	1	2	4.96	1	1	4.96	1	1	141	16.5711	5.59229
Q9NUD5	Zinc finger CCHC domain-containing protein 3 OS=Homo sapiens OX=9606 GN=ZCCHC3 PE=1 SV=2 - [ZCHC3_HUMAN]	4.96	1	2	2	2	2.48	1	1	2.48	1	1	403	43.5199	8.52881
H0Y672	Protein FAM184A (Fragment) OS=Homo sapiens OX=9606 GN=FAM184A PE=1 SV=1 - [H0Y672_HUMAN]	4.96	1	1	1	1				4.96	1	1	141	16.9156	5.13525
Q9H2D6	TRIO and F-actin-binding protein OS=Homo sapiens OX=9606 GN=TRIOBP PE=1 SV=3 - [TARA_HUMAN]	4.95	7	9	10	17	3.85	8	8	3.68	8	9	2365	261.217	8.48486
Q08AD1	Calmodulin-regulated spectrin-associated protein 2 OS=Homo sapiens OX=9606 GN=CAMSAP2 PE=1 SV=3 - [CAMP2_HUMAN]	4.9	3	7	7	11	4.9	7	7	2.82	4	4	1489	167.984	6.80029
Q9NRM7	Serine/threonine-protein kinase LATS2 OS=Homo sapiens OX=9606 GN=LATS2 PE=1 SV=2 - [LATS2_HUMAN]	4.87	2	3	4	5	3.86	3	3	2.02	2	2	1088	120.06	8.20654
B3KRJ9	cDNA FLJ34439 fis, clone HLUNG2001146, highly similar to Splicing factor, arginine/serine-rich 12 OS=Homo sapiens OX=9606 PE=2 SV=1 - [B3KRJ9_HUMAN]	4.86	3	2	2	2				4.86	2	2	514	58.1674	9.92041
A0A0U1RQS4	SH3 and multiple ankyrin repeat domains protein 3 OS=Homo sapiens OX=9606 GN=SHANK3 PE=1 SV=2 - [A0A0U1RQS4_HUMAN]	4.85	6	7	7	9	3.73	5	5	2.49	4	4	1607	170.963	8.74854
B2RNR6	Zinc finger RNA binding protein OS=Homo sapiens OX=9606 GN=ZFR PE=2 SV=1 - [B2RNR6_HUMAN]	4.84	4	4	4	6	2.05	2	2	4.84	4	4	1074	116.941	9.0415
A0A0S2Z4M9	Receptor-associated protein of the synapse isoform 1 (Fragment) OS=Homo sapiens OX=9606 GN=RAPSN PE=2 SV=1 - [A0A0S2Z4M9_HUMAN]	4.82	7	1	1	1				4.82	1	1	353	39.8858	8.14795
B4DGE7	cDNA FLJ61235, weakly similar to WD repeat protein YBL104C OS=Homo sapiens OX=9606 PE=2 SV=1 - [B4DGE7_HUMAN]	4.8	2	4	4	4	1.14	1	1	3.66	3	3	875	98.574	6.80029
Q969E2	Secretory carrier-associated membrane protein 4 OS=Homo sapiens OX=9606 GN=SCAMP4 PE=1 SV=1 - [SCAM4_HUMAN]	4.8	1	1	1	2	4.8	1	1	4.8	1	1	229	25.7107	8.82178
Q96EL2	28S ribosomal protein S24, mitochondrial OS=Homo sapiens OX=9606 GN=MRPS24 PE=1 SV=1 - [RT24_HUMAN]	4.79	1	1	1	2	4.79	1	1	4.79	1	1	167	19.0029	9.37842
P55081	Microfibrillar-associated protein 1 OS=Homo sapiens OX=9606 GN=MFAP1 PE=1 SV=2 - [MFAP1_HUMAN]	4.78	1	2	2	3	4.78	2	2	1.82	1	1	439	51.9266	4.98291
C9JEE7	WD repeat-containing protein 43 (Fragment) OS=Homo sapiens OX=9606 GN=WDR43 PE=1 SV=1 - [C9JEE7_HUMAN]	4.76	3	1	1	1				4.76	1	1	147	16.2681	7.73779
B4DIP2	Erbin OS=Homo sapiens OX=9606 GN=ERBIN PE=1 SV=1 - [B4DIP2_HUMAN]	4.75	4	2	2	2	3.61	1	1	1.15	1	1	610	68.5262	5.65576
H0YLK9	E3 ubiquitin-protein ligase Arkadia (Fragment) OS=Homo sapiens OX=9606 GN=RNF111 PE=1 SV=1 - [H0YLK9_HUMAN]	4.74	4	1	1	1				4.74	1	1	190	19.8594	4.41162
B4DWK8	Catalase OS=Homo sapiens OX=9606 PE=2 SV=1 - [B4DWK8_HUMAN]	4.71	3	2	2	2				4.71	2	2	467	53.2535	7.94287
Q8N4W6	DnaJ homolog subfamily C member 22 OS=Homo sapiens OX=9606 GN=DNAJC22 PE=1 SV=1 - [DJC22_HUMAN]	4.69	1	1	1	1				4.69	1	1	341	38.062	9.34912
Q8IW76	eIF2AK2 protein (Fragment) OS=Homo sapiens OX=9606 GN=EIF2AK2 PE=2 SV=1 - [Q8IW76_HUMAN]	4.68	3	2	2	3	2.53	1	1	4.68	2	2	513	57.5843	8.33838
B4DGP5	cDNA FLJ57365, highly similar to Serine/threonine-protein kinase PCTAIRE-2 OS=Homo sapiens OX=9606 PE=2 SV=1 - [B4DGP5_HUMAN]	4.68	139	1	2	2	4.68	2	2				470	53.4855	8.73389
Q96T88	E3 ubiquitin-protein ligase UHRF1 OS=Homo sapiens OX=9606 GN=UHRF1 PE=1 SV=1 - [UHRF1_HUMAN]	4.67	5	3	3	3	2.77	2	2	1.89	1	1	793	89.757	7.56201
E7EW15	TNFAIP3-interacting protein 1 (Fragment) OS=Homo sapiens OX=9606 GN=TNIP1 PE=1 SV=1 - [E7EW15_HUMAN]	4.67	8	1	1	2	4.67	1	1	4.67	1	1	257	27.8092	6.43018
L0L6C1	CUL5 (Fragment) OS=Homo sapiens OX=9606 GN=CUL5 PE=3 SV=1 - [L0L6C1_HUMAN]	4.67	2	1	1	1	4.67	1	1				257	30.3092	9.23193
B4DSW1	cDNA FLJ50855 OS=Homo sapiens OX=9606 PE=2 SV=1 - [B4DSW1_HUMAN]	4.64	5	1	1	1	4.64	1	1				388	43.8937	6.3667
Q9Y4F5	Centrosomal protein of 170 kDa protein B OS=Homo sapiens OX=9606 GN=CEP170B PE=1 SV=4 - [C170B_HUMAN]	4.59	4	5	6	8	4.59	6	6	1.26	2	2	1589	171.584	6.84424
H7C036	DIS3-like exonuclease 2 (Fragment) OS=Homo sapiens OX=9606 GN=DIS3L2 PE=1 SV=1 - [H7C036_HUMAN]	4.59	3	1	1	1	4.59	1	1				196	21.9204	8.86572
A0A024R5L7	Phosphatidylinositol binding clathrin assembly protein, isoform CRA_c OS=Homo sapiens OX=9606 GN=PICALM PE=3 SV=1 - [A0A024R5L7_HUMAN]	4.59	5	2	2	2				4.59	2	2	610	66.3508	8.80713
Q92896	Golgi apparatus protein 1 OS=Homo sapiens OX=9606 GN=GLG1 PE=1 SV=2 - [GSLG1_HUMAN]	4.58	4	4	4	6	3.05	3	3	3.22	3	3	1179	134.464	6.90283
F8W9S7	GTPase-activating protein and VPS9 domain-containing protein 1 OS=Homo sapiens OX=9606 GN=GAPVD1 PE=1 SV=1 - [F8W9S7_HUMAN]	4.53	12	5	5	7	1.7	2	2	4.53	5	5	1412	157.365	5.18604
A0A1W2PQ90	Zinc-hook domain-containing protein OS=Homo sapiens OX=9606 PE=3 SV=2 - [A0A1W2PQ90_HUMAN]	4.53	12	5	5	8	3.05	4	4	3.87	4	4	1213	142.853	6.7417
Q13200	26S proteasome non-ATPase regulatory subunit 2 OS=Homo sapiens OX=9606 GN=PSMD2 PE=1 SV=3 - [PSMD2_HUMAN]	4.52	7	3	3	4	0.99	1	1	4.52	3	3	908	100.136	5.19873
I6ZZT5	Forkhead box C2 (Fragment) OS=Homo sapiens OX=9606 GN=FOXC2 PE=4 SV=1 - [I6ZZT5_HUMAN]	4.5	2	1	1	1	4.5	1	1				289	29.3036	11.6929
B4DRU9	cDNA FLJ57179, highly similar to Homo sapiens ATP-binding cassette, sub-family F (GCN20), member 3 (ABCF3), mRNA OS=Homo sapiens OX=9606 PE=2 SV=1 - [B4DRU9_HUMAN]	4.49	2	3	3	4	2.69	2	2	3.29	2	2	668	75.5271	7.18115
C9JU58	Vacuolar protein sorting-associated protein 41 homolog (Fragment) OS=Homo sapiens OX=9606 GN=VPS41 PE=1 SV=1 - [C9JU58_HUMAN]	4.49	6	1	1	1				4.49	1	1	156	17.863	8.35303
E9PF63	Rho-associated protein kinase 2 OS=Homo sapiens OX=9606 GN=ROCK2 PE=1 SV=1 - [E9PF63_HUMAN]	4.45	9	4	4	6	2.79	3	3	3.58	3	3	1145	133.183	5.78271
A0A0C4DG68	Pumilio homolog 2 (Fragment) OS=Homo sapiens OX=9606 GN=PUM2 PE=1 SV=1 - [A0A0C4DG68_HUMAN]	4.45	4	1	4	6	2.4	2	2	4.45	4	4	876	94.0111	7.41553
B2RA91	cDNA, FLJ94773, highly similar to Homo sapiens splicing factor, arginine/serine-rich 2, interacting protein (SFRS2IP), mRNA OS=Homo sapiens OX=9606 PE=2 SV=1 - [B2RA91_HUMAN]	4.44	7	5	5	7	3.31	4	4	2.7	3	3	1148	128.847	8.29443
A2AE48	RING-type E3 ubiquitin transferase (Fragment) OS=Homo sapiens OX=9606 GN=TRIM26 PE=1 SV=1 - [A2AE48_HUMAN]	4.44	4	1	1	1				4.44	1	1	248	28.6478	7.81104
Q5TBP9	Protein LSM14 homolog B (Fragment) OS=Homo sapiens OX=9606 GN=LSM14B PE=1 SV=1 - [Q5TBP9_HUMAN]	4.44	2	1	1	1				4.44	1	1	248	26.6994	8.49951
B4DPY0	Glutathione peroxidase OS=Homo sapiens OX=9606 PE=2 SV=1 - [B4DPY0_HUMAN]	4.43	3	1	1	1				4.43	1	1	158	18.1065	8.80713
B3KMH4	Similar to splicing factor, arginine/serine-rich 4, isoform CRA_f OS=Homo sapiens OX=9606 GN=FLJ11021 PE=2 SV=1 - [B3KMH4_HUMAN]	4.43	2	1	1	1				4.43	1	1	203	22.4523	8.80713
H0Y3K4	RNA-binding protein 33 (Fragment) OS=Homo sapiens OX=9606 GN=RBM33 PE=1 SV=1 - [H0Y3K4_HUMAN]	4.4	5	3	3	3	2.31	2	2	2.09	1	1	909	100.293	10.8286
Q53FR4	Vacuolar protein sorting 35 variant (Fragment) OS=Homo sapiens OX=9606 PE=2 SV=1 - [Q53FR4_HUMAN]	4.4	6	3	3	3	2.64	2	2	1.76	1	1	796	91.6229	5.49072
C7FEN9	Zinc finger protein Evi1 OS=Homo sapiens OX=9606 GN=EVI1 PE=2 SV=1 - [C7FEN9_HUMAN]	4.38	9	4	4	5	1.9	2	2	3.43	3	3	1051	118.26	6.771
C9JZB0	Inositol polyphosphate 5-phosphatase K (Fragment) OS=Homo sapiens OX=9606 GN=INPP5K PE=1 SV=1 - [C9JZB0_HUMAN]	4.37	3	1	1	2	4.37	1	1	4.37	1	1	229	26.7065	8.30908
A0A1W2PP04	RNA-binding motif protein, X-linked 2 OS=Homo sapiens OX=9606 GN=RBMX2 PE=1 SV=1 - [A0A1W2PP04_HUMAN]	4.35	3	1	1	1	4.35	1	1				276	31.5033	9.40771
P40939	Trifunctional enzyme subunit alpha, mitochondrial OS=Homo sapiens OX=9606 GN=HADHA PE=1 SV=2 - [ECHA_HUMAN]	4.33	7	2	2	3	1.57	1	1	4.33	2	2	763	82.9469	9.0415
B3KP80	cDNA FLJ31363 fis, clone NB9N41000047, highly similar to BTB/POZ domain-containing protein KCTD3 (Fragment) OS=Homo sapiens OX=9606 PE=2 SV=1 - [B3KP80_HUMAN]	4.33	4	2	2	2				4.33	2	2	462	50.9244	6.48096
B4DY16	cDNA FLJ51385, highly similar to Ran GTPase-activating protein 1 OS=Homo sapiens OX=9606 PE=2 SV=1 - [B4DY16_HUMAN]	4.32	5	2	2	2	2.07	1	1	2.26	1	1	532	57.722	4.52588
B4DQ50	cDNA FLJ56823, highly similar to Protein-glutamine gamma-glutamyltransferase E OS=Homo sapiens OX=9606 PE=2 SV=1 - [B4DQ50_HUMAN]	4.32	4	2	2	2	2.25	1	1	2.06	1	1	533	58.7573	7.15186
F5H6J5	Zinc finger CCHC domain-containing protein 8 (Fragment) OS=Homo sapiens OX=9606 GN=ZCCHC8 PE=1 SV=1 - [F5H6J5_HUMAN]	4.32	4	1	1	1	4.32	1	1				185	20.8662	5.69385
H3BRP4	Transcription factor 25 (Fragment) OS=Homo sapiens OX=9606 GN=TCF25 PE=1 SV=1 - [H3BRP4_HUMAN]	4.31	5	1	1	1	4.31	1	1				209	23.2478	6.75635
Q9BR76	Coronin-1B OS=Homo sapiens OX=9606 GN=CORO1B PE=1 SV=1 - [COR1B_HUMAN]	4.29	6	2	2	3	4.29	2	2	2.04	1	1	489	54.2003	5.88428
A8K8E1	TBC1 domain family, member 15, isoform CRA_d OS=Homo sapiens OX=9606 GN=TBC1D15 PE=2 SV=1 - [A8K8E1_HUMAN]	4.27	4	2	2	2	2.02	1	1	2.25	1	1	445	51.6285	5.08447
B3KW81	Nuclear pore complex protein Nup85 OS=Homo sapiens OX=9606 PE=2 SV=1 - [B3KW81_HUMAN]	4.25	6	1	1	1	4.25	1	1				259	29.7742	6.25244
Q6FI30	Nuclear factor 1 OS=Homo sapiens OX=9606 GN=NFIC PE=2 SV=1 - [Q6FI30_HUMAN]	4.21	15	1	2	3	4.21	2	2	2	1	1	499	54.6195	8.30908
Q8NAH4	cDNA FLJ35345 fis, clone PROST2016351, moderately similar to P120 PROTEIN OS=Homo sapiens OX=9606 PE=2 SV=1 - [Q8NAH4_HUMAN]	4.21	5	2	2	2	2.22	1	1	2	1	1	451	49.0861	7.94287
B4DQZ0	cDNA FLJ57066, highly similar to Collagen alpha-1(XI) chain OS=Homo sapiens OX=9606 PE=2 SV=1 - [B4DQZ0_HUMAN]	4.21	5	1	1	1				4.21	1	1	214	24.1685	5.43994
B4DM63	Actin-related protein 2/3 complex subunit 3 OS=Homo sapiens OX=9606 PE=2 SV=1 - [B4DM63_HUMAN]	4.19	4	1	1	1				4.19	1	1	167	19.0489	8.88037
Q9ULX6	A-kinase anchor protein 8-like OS=Homo sapiens OX=9606 GN=AKAP8L PE=1 SV=4 - [AKP8L_HUMAN]	4.18	2	2	2	2				4.18	2	2	646	71.5947	5.04639
Q9Y2A7	Nck-associated protein 1 OS=Homo sapiens OX=9606 GN=NCKAP1 PE=1 SV=1 - [NCKP1_HUMAN]	4.17	2	4	4	6	3.28	3	3	3.37	3	3	1128	128.707	6.62451
H3BTL2	Protein-serine/threonine kinase (Fragment) OS=Homo sapiens OX=9606 GN=BCKDK PE=1 SV=8 - [H3BTL2_HUMAN]	4.17	4	1	1	1	4.17	1	1				216	24.1929	9.29053
H3BNX3	Pyr_redox_2 domain-containing protein (Fragment) OS=Homo sapiens OX=9606 PE=4 SV=1 - [H3BNX3_HUMAN]	4.15	5	1	1	1	4.15	1	1				289	31.7498	9.36377
Q9NY12	H/ACA ribonucleoprotein complex subunit 1 OS=Homo sapiens OX=9606 GN=GAR1 PE=1 SV=1 - [GAR1_HUMAN]	4.15	1	1	1	1				4.15	1	1	217	22.3342	10.9165
B4DEX8	S-adenosylmethionine synthase OS=Homo sapiens OX=9606 GN=MAT2A PE=2 SV=1 - [B4DEX8_HUMAN]	4.14	2	1	1	2	4.14	1	1	4.14	1	1	362	39.6853	6.03662
Q4ZG59	Uncharacterized protein R3HDM (Fragment) OS=Homo sapiens OX=9606 GN=R3HDM PE=4 SV=1 - [Q4ZG59_HUMAN]	4.14	4	1	1	1				4.14	1	1	314	34.1933	9.65674
B4DZH5	cDNA FLJ55753, highly similar to Transcription factor 12 OS=Homo sapiens OX=9606 PE=2 SV=1 - [B4DZH5_HUMAN]	4.11	22	2	2	3	4.11	2	2	1.32	1	1	681	72.5532	7.63525
E9PEW5	Unconventional myosin-X OS=Homo sapiens OX=9606 GN=MYO10 PE=1 SV=1 - [E9PEW5_HUMAN]	4.08	10	5	5	7	1.15	2	2	4.08	5	5	1397	161.389	6.25244
C9J8P9	Clathrin light chain OS=Homo sapiens OX=9606 GN=CLTA PE=1 SV=1 - [C9J8P9_HUMAN]	4.08	3	1	1	2	4.08	1	1	4.08	1	1	196	21.0893	4.61475
H0Y645	Casein kinase I isoform epsilon (Fragment) OS=Homo sapiens OX=9606 GN=CSNK1E PE=1 SV=1 - [H0Y645_HUMAN]	4.07	13	1	1	1	4.07	1	1				270	31.2726	9.14404
B4DRN3	cDNA FLJ61356 OS=Homo sapiens OX=9606 PE=2 SV=1 - [B4DRN3_HUMAN]	4.07	2	1	1	2	4.07	1	1	4.07	1	1	246	27.027	8.98291
C9JN15	Peptidyl-prolyl cis-trans isomerase (Fragment) OS=Homo sapiens OX=9606 GN=PPIG PE=1 SV=1 - [C9JN15_HUMAN]	4.07	7	1	1	1				4.07	1	1	246	27.3927	9.31982
B7Z4U6	Actin-depolymerizing factor OS=Homo sapiens OX=9606 PE=2 SV=1 - [B7Z4U6_HUMAN]	4.06	11	2	2	3	1.89	1	1	4.06	2	2	689	75.7049	5.80811
Q96JM3	Chromosome alignment-maintaining phosphoprotein 1 OS=Homo sapiens OX=9606 GN=CHAMP1 PE=1 SV=2 - [CHAP1_HUMAN]	4.06	1	2	2	3	4.06	2	2	1.97	1	1	812	89.0429	8.44092
Q6ZRU0	cDNA FLJ46111 fis, clone TESTI2034913, moderately similar to Keratin, type II cytoskeletal 8 OS=Homo sapiens OX=9606 PE=2 SV=1 - [Q6ZRU0_HUMAN]	4.06	1	1	1	1	4.06	1	1				197	22.3291	4.84326
B4E2M7	Tektin OS=Homo sapiens OX=9606 PE=2 SV=1 - [B4E2M7_HUMAN]	4.04	3	1	1	1				4.04	1	1	272	30.9649	6.12549
C9JRJ5	LIM domain-containing protein 1 OS=Homo sapiens OX=9606 GN=LIMD1 PE=1 SV=1 - [C9JRJ5_HUMAN]	4.03	2	2	2	3	2.9	1	1	4.03	2	2	620	65.4931	7.45947
P54259	Atrophin-1 OS=Homo sapiens OX=9606 GN=ATN1 PE=1 SV=3 - [ATN1_HUMAN]	4.03	3	3	3	3	3.11	2	2	0.92	1	1	1190	125.338	8.98291
A0A024R5S9	E3 ubiquitin-protein ligase OS=Homo sapiens OX=9606 GN=NEDD4 PE=4 SV=1 - [A0A024R5S9_HUMAN]	4	8	3	3	3	2	2	2	2	1	1	900	104.095	5.92236
A4UCR9	Mitochondrial 28S ribosomal protein S34 OS=Homo sapiens OX=9606 PE=2 SV=1 - [A4UCR9_HUMAN]	3.98	3	1	1	2	3.98	1	1	3.98	1	1	176	20.788	10.9312
A8K6L5	cDNA FLJ75063 OS=Homo sapiens OX=9606 PE=2 SV=1 - [A8K6L5_HUMAN]	3.98	3	2	2	2	2.06	1	1	1.92	1	1	678	74.3273	6.93213
A0A024R254	Melanoma antigen family D, 1, isoform CRA_a OS=Homo sapiens OX=9606 GN=MAGED1 PE=4 SV=1 - [A0A024R254_HUMAN]	3.98	6	2	3	3				3.98	3	3	778	86.1252	5.8335
H7C3D3	Zyxin (Fragment) OS=Homo sapiens OX=9606 GN=ZYX PE=1 SV=1 - [H7C3D3_HUMAN]	3.98	8	1	1	1				3.98	1	1	176	18.1542	10.5649
Q14669	E3 ubiquitin-protein ligase TRIP12 OS=Homo sapiens OX=9606 GN=TRIP12 PE=1 SV=1 - [TRIPC_HUMAN]	3.97	5	7	7	8	2.56	4	4	1.91	4	4	1992	220.296	8.48486
Q3B858	RGS12 protein (Fragment) OS=Homo sapiens OX=9606 GN=RGS12 PE=2 SV=1 - [Q3B858_HUMAN]	3.97	7	1	1	1	3.97	1	1				302	33.0831	5.14795
Q5TB53	Transmembrane 9 superfamily member (Fragment) OS=Homo sapiens OX=9606 GN=TM9SF3 PE=1 SV=8 - [Q5TB53_HUMAN]	3.95	5	1	1	1	3.95	1	1				253	29.8617	5.8208
B0AZS5	Kinesin-like protein OS=Homo sapiens OX=9606 PE=2 SV=1 - [B0AZS5_HUMAN]	3.94	9	3	3	4	2.27	2	2	2.88	2	2	660	74.9821	6.40479
A2RUU9	PCM1 protein OS=Homo sapiens OX=9606 GN=PCM1 PE=2 SV=1 - [A2RUU9_HUMAN]	3.93	13	5	5	6	0.48	1	1	3.93	5	5	1859	209.777	4.99561
Q8TEP9	FLJ00144 protein (Fragment) OS=Homo sapiens OX=9606 GN=FLJ00144 PE=2 SV=1 - [Q8TEP9_HUMAN]	3.92	3	1	1	1				3.92	1	1	255	28.4372	6.17627
P48444	Coatomer subunit delta OS=Homo sapiens OX=9606 GN=ARCN1 PE=1 SV=1 - [COPD_HUMAN]	3.91	4	2	2	3	1.76	1	1	3.91	2	2	511	57.1741	6.21436
Q92890	Ubiquitin recognition factor in ER-associated degradation protein 1 OS=Homo sapiens OX=9606 GN=UFD1 PE=1 SV=3 - [UFD1_HUMAN]	3.91	1	1	1	2	3.91	1	1	3.91	1	1	307	34.4783	6.69775
G3V5V3	Nuclear export mediator factor NEMF (Fragment) OS=Homo sapiens OX=9606 GN=NEMF PE=1 SV=8 - [G3V5V3_HUMAN]	3.91	4	4	4	5	1.7	2	2	3.21	3	3	998	113.878	5.84619
A0A024R781	CCR4-NOT transcription complex, subunit 4, isoform CRA_b OS=Homo sapiens OX=9606 GN=CNOT4 PE=4 SV=1 - [A0A024R781_HUMAN]	3.89	4	2	2	2	1.71	1	1	2.18	1	1	642	70.7428	7.13721
B4DNL1	cDNA FLJ51512, highly similar to Periodic tryptophan protein 1 homolog OS=Homo sapiens OX=9606 PE=2 SV=1 - [B4DNL1_HUMAN]	3.88	5	1	1	1				3.88	1	1	412	45.7837	5.52881
A0A024R4H4	Kinesin family member 1B, isoform CRA_b OS=Homo sapiens OX=9606 GN=KIF1B PE=3 SV=1 - [A0A024R4H4_HUMAN]	3.86	23	2	6	11	3.12	5	5	3.43	5	6	1633	183.784	5.5542
Q05209	Tyrosine-protein phosphatase non-receptor type 12 OS=Homo sapiens OX=9606 GN=PTPN12 PE=1 SV=3 - [PTN12_HUMAN]	3.85	6	3	3	5	2.44	2	2	3.85	3	3	780	88.0514	5.61768
Q8IV81	SFRS8 protein (Fragment) OS=Homo sapiens OX=9606 GN=SFRS8 PE=2 SV=1 - [Q8IV81_HUMAN]	3.84	3	2	2	4	3.84	2	2	3.84	2	2	547	60.5579	5.10986
E7EPN9	Protein PRRC2C OS=Homo sapiens OX=9606 GN=PRRC2C PE=1 SV=1 - [E7EPN9_HUMAN]	3.83	6	10	10	18	3.83	10	10	3.48	8	8	2819	308.589	9.0708
P15924	Desmoplakin OS=Homo sapiens OX=9606 GN=DSP PE=1 SV=3 - [DESP_HUMAN]	3.83	5	10	10	12	2.61	6	6	2.16	6	6	2871	331.569	6.81494
Q6MZF3	Uncharacterized protein DKFZp686K06216 (Fragment) OS=Homo sapiens OX=9606 GN=DKFZp686K06216 PE=2 SV=1 - [Q6MZF3_HUMAN]	3.83	5	1	1	1	3.83	1	1				261	28.7209	6.37939
Q86TE2	Uncharacterized protein DKFZp451G231 (Fragment) OS=Homo sapiens OX=9606 GN=DKFZp451G231 PE=2 SV=2 - [Q86TE2_HUMAN]	3.83	6	3	3	3				3.83	3	3	966	105.374	5.99854
Q8N395	Uncharacterized protein DKFZp761N202 (Fragment) OS=Homo sapiens OX=9606 GN=DKFZp761N202 PE=2 SV=1 - [Q8N395_HUMAN]	3.82	7	1	1	1	3.82	1	1				340	34.9643	10.0376
Q6ZVC6	Calcium-activated neutral proteinase 2 OS=Homo sapiens OX=9606 PE=2 SV=1 - [Q6ZVC6_HUMAN]	3.81	7	1	1	1	3.81	1	1				210	24.3435	5.94775
K7ELV2	Nucleoporin SEH1 (Fragment) OS=Homo sapiens OX=9606 GN=SEH1L PE=1 SV=1 - [K7ELV2_HUMAN]	3.8	2	1	1	1	3.8	1	1				263	29.5225	7.79639
H3BSE1	TBC1 domain family member 10B (Fragment) OS=Homo sapiens OX=9606 GN=TBC1D10B PE=1 SV=1 - [H3BSE1_HUMAN]	3.8	2	1	1	1				3.8	1	1	184	21.0583	8.80713
A8K897	Nuclear pore complex protein Nup93 OS=Homo sapiens OX=9606 PE=2 SV=1 - [A8K897_HUMAN]	3.79	8	3	3	4	2.81	2	2	2.44	2	2	819	93.3236	5.77002
A8K8Y8	cDNA FLJ77796, highly similar to Homo sapiens evolutionarily conserved G-patch domain containing protein mRNA OS=Homo sapiens OX=9606 PE=2 SV=1 - [A8K8Y8_HUMAN]	3.76	3	3	3	3	2.58	2	2	1.18	1	1	931	103.267	7.15186
Q4W5T8	Uncharacterized protein PKP4 (Fragment) OS=Homo sapiens OX=9606 GN=PKP4 PE=3 SV=1 - [Q4W5T8_HUMAN]	3.75	5	4	4	4	1.57	2	2	2.18	2	2	1147	127.138	9.20264
O75923	Dysferlin OS=Homo sapiens OX=9606 GN=DYSF PE=1 SV=1 - [DYSF_HUMAN]	3.75	4	5	6	7	0.53	1	1	3.75	6	6	2080	237.144	5.64307
A0A6Q8PGW4	Glycine--tRNA ligase OS=Homo sapiens OX=9606 GN=GARS1 PE=4 SV=1 - [A0A6Q8PGW4_HUMAN]	3.73	13	3	3	4	2.44	2	2	2.44	2	2	616	69.8871	6.12549
B4DNL4	Biglycan OS=Homo sapiens OX=9606 PE=2 SV=1 - [B4DNL4_HUMAN]	3.7	9	1	1	2	3.7	1	1	3.7	1	1	297	33.4871	6.93213
Q8NB90	ATPase family protein 2 homolog OS=Homo sapiens OX=9606 GN=SPATA5 PE=1 SV=3 - [AFG2H_HUMAN]	3.7	2	2	2	2	2.13	1	1	1.57	1	1	893	97.8429	5.65576
R4GNA5	ATP-dependent zinc metalloprotease YME1L1 (Fragment) OS=Homo sapiens OX=9606 GN=YME1L1 PE=1 SV=1 - [R4GNA5_HUMAN]	3.7	8	1	1	1	3.7	1	1				243	26.6721	8.80713
Q9UFZ8	alpha-1,2-Mannosidase OS=Homo sapiens OX=9606 GN=DKFZp434I213 PE=3 SV=2 - [Q9UFZ8_HUMAN]	3.69	9	1	1	1	3.69	1	1				298	34.2193	6.354
A8K3Y5	cDNA FLJ78186 OS=Homo sapiens OX=9606 PE=2 SV=1 - [A8K3Y5_HUMAN]	3.69	2	1	1	1	3.69	1	1				379	43.5959	9.56885
H7C5J3	Ubiquitin carboxyl-terminal hydrolase 13 (Fragment) OS=Homo sapiens OX=9606 GN=USP13 PE=1 SV=1 - [H7C5J3_HUMAN]	3.68	2	1	1	1	3.68	1	1				299	34.2073	5.47803
A0A3B3ITP6	DNA helicase OS=Homo sapiens OX=9606 GN=MCM4 PE=1 SV=1 - [A0A3B3ITP6_HUMAN]	3.64	10	2	2	3	3.64	2	2	1.75	1	1	742	83.0023	6.13818
A0A2R8YDI1	Homeobox protein cut-like OS=Homo sapiens OX=9606 GN=CUX1 PE=1 SV=1 - [A0A2R8YDI1_HUMAN]	3.61	9	4	4	7	2.14	3	3	3.61	4	4	1358	148.482	5.52881
P41214	Eukaryotic translation initiation factor 2D OS=Homo sapiens OX=9606 GN=EIF2D PE=1 SV=3 - [EIF2D_HUMAN]	3.6	1	1	1	1				3.6	1	1	584	64.6655	7.6499
P78527	DNA-dependent protein kinase catalytic subunit OS=Homo sapiens OX=9606 GN=PRKDC PE=1 SV=3 - [PRKDC_HUMAN]	3.59	2	13	13	14	0.36	2	2	3.39	12	12	4128	468.788	7.12256
P61964	WD repeat-containing protein 5 OS=Homo sapiens OX=9606 GN=WDR5 PE=1 SV=1 - [WDR5_HUMAN]	3.59	1	1	1	2	3.59	1	1	3.59	1	1	334	36.5655	8.26514
A0A2U3TZL8	Kinesin-like protein OS=Homo sapiens OX=9606 GN=KIF23 PE=1 SV=1 - [A0A2U3TZL8_HUMAN]	3.58	3	2	2	3	1.6	1	1	3.58	2	2	810	92.6247	7.95752
Q92973	Transportin-1 OS=Homo sapiens OX=9606 GN=TNPO1 PE=1 SV=2 - [TNPO1_HUMAN]	3.56	1	2	2	2	3.56	2	2				898	102.289	4.98291
C9JAA9	RNA-binding protein 28 (Fragment) OS=Homo sapiens OX=9606 GN=RBM28 PE=1 SV=1 - [C9JAA9_HUMAN]	3.53	3	1	1	1				3.53	1	1	283	31.7647	4.85596
B3KNJ3	cDNA FLJ14684 fis, clone NT2RP2004933, highly similar to Death-associated protein kinase 3 OS=Homo sapiens OX=9606 PE=2 SV=1 - [B3KNJ3_HUMAN]	3.52	3	1	2	4	3.52	2	3	1.98	1	1	454	52.4734	6.88818
B5MCF9	Pescadillo homolog OS=Homo sapiens OX=9606 GN=PES1 PE=1 SV=1 - [B5MCF9_HUMAN]	3.5	4	2	2	2	1.75	1	1	1.75	1	1	571	66.036	7.50342
A0A2X0SYY4	DOCK9 (Fragment) OS=Homo sapiens OX=9606 GN=DOCK9 PE=3 SV=1 - [A0A2X0SYY4_HUMAN]	3.48	22	5	5	5	0.58	1	1	2.9	4	4	2070	236.501	7.31299
B4DYP7	Gamma-tubulin complex component OS=Homo sapiens OX=9606 PE=2 SV=1 - [B4DYP7_HUMAN]	3.46	5	3	3	3				3.46	3	3	897	102.508	8.22119
A0A384P5W4	Epididymis secretory sperm binding protein OS=Homo sapiens OX=9606 PE=2 SV=1 - [A0A384P5W4_HUMAN]	3.46	2	5	5	5				3.46	5	5	1648	186.349	7.91357
A0A0G2JNN3	Leukocyte receptor cluster member 8 (Fragment) OS=Homo sapiens OX=9606 GN=LENG8 PE=1 SV=1 - [A0A0G2JNN3_HUMAN]	3.44	4	2	2	3	1.65	1	1	3.44	2	2	726	79.437	9.5542
B4E0C2	cDNA FLJ59647, highly similar to SAPS domain family member 3 OS=Homo sapiens OX=9606 PE=2 SV=1 - [B4E0C2_HUMAN]	3.43	13	2	2	2	1.25	1	1	2.18	1	1	641	70.727	4.52588
H0YAB2	Plexin-D1 (Fragment) OS=Homo sapiens OX=9606 GN=PLXND1 PE=1 SV=1 - [H0YAB2_HUMAN]	3.42	3	1	1	1				3.42	1	1	380	43.5526	6.80029
Q59FS7	RNA helicase (Fragment) OS=Homo sapiens OX=9606 PE=2 SV=1 - [Q59FS7_HUMAN]	3.4	4	1	1	1				3.4	1	1	676	75.0011	8.45557
M0R0Y3	RuvB-like helicase OS=Homo sapiens OX=9606 GN=RUVBL2 PE=1 SV=1 - [M0R0Y3_HUMAN]	3.39	3	1	1	1				3.39	1	1	354	38.7312	7.97217
B3KPZ8	cDNA FLJ32530 fis, clone SMINT2000185, highly similar to TRANSKETOLASE OS=Homo sapiens OX=9606 PE=2 SV=1 - [B3KPZ8_HUMAN]	3.35	8	1	1	1	3.35	1	1				358	38.8632	7.72314
Q59H53	Peroxisomal biogenesis factor 6 variant (Fragment) OS=Homo sapiens OX=9606 PE=2 SV=1 - [Q59H53_HUMAN]	3.35	2	2	2	2				3.35	2	2	836	87.8163	6.72705
B4E1E2	Hepatocyte growth factor-regulated tyrosine kinase substrate OS=Homo sapiens OX=9606 PE=2 SV=1 - [B4E1E2_HUMAN]	3.33	5	2	2	4	3.33	2	2	3.33	2	2	661	74.8076	7.98682
B2RWP0	Signal-induced proliferation-associated 1 like 3 OS=Homo sapiens OX=9606 GN=SIPA1L3 PE=2 SV=1 - [B2RWP0_HUMAN]	3.31	2	4	4	4	1.57	2	2	1.74	2	2	1781	194.504	8.32373
A8KA33	cDNA FLJ76690, highly similar to Homo sapiens neuronal protein isoform a mRNA OS=Homo sapiens OX=9606 PE=2 SV=1 - [A8KA33_HUMAN]	3.3	3	1	2	2	1.44	1	1	1.87	1	1	696	77.0892	5.8335
C9J126	Cadherin-2 OS=Homo sapiens OX=9606 GN=CDH2 PE=1 SV=2 - [C9J126_HUMAN]	3.29	5	2	2	2				3.29	2	2	821	90.6167	4.77979
B4E1E9	cDNA FLJ61034, highly similar to Mitochondrial dicarboxylate carrier OS=Homo sapiens OX=9606 PE=2 SV=1 - [B4E1E9_HUMAN]	3.28	4	1	1	1	3.28	1	1				244	26.5239	9.68604
F5GYR3	Probable 28S rRNA (cytosine(4447)-C(5))-methyltransferase (Fragment) OS=Homo sapiens OX=9606 GN=NOP2 PE=1 SV=1 - [F5GYR3_HUMAN]	3.27	2	1	1	2	3.27	1	1	3.27	1	1	275	30.5511	4.56396
Q4G0J3	La-related protein 7 OS=Homo sapiens OX=9606 GN=LARP7 PE=1 SV=1 - [LARP7_HUMAN]	3.26	5	2	2	2	1.72	1	1	1.55	1	1	582	66.8574	9.5542
Q86YZ3	Hornerin OS=Homo sapiens OX=9606 GN=HRNR PE=1 SV=2 - [HORN_HUMAN]	3.26	1	4	4	5	3.26	4	4	0.67	1	1	2850	282.228	10.0376
Q9NYL2	Mitogen-activated protein kinase kinase kinase 20 OS=Homo sapiens OX=9606 GN=MAP3K20 PE=1 SV=3 - [M3K20_HUMAN]	3.25	4	2	2	3	1.38	1	1	3.25	2	2	800	91.0976	7.86963
A8K6X9	cDNA FLJ76427, highly similar to Homo sapiens SH2 domain binding protein 1 (tetratricopeptide repeat containing) (SH2BP1), mRNA OS=Homo sapiens OX=9606 PE=2 SV=1 - [A8K6X9_HUMAN]	3.24	2	2	2	2	1.96	1	1	1.28	1	1	1173	133.448	6.771
Q14918	Nebulin (Fragment) OS=Homo sapiens OX=9606 PE=2 SV=1 - [Q14918_HUMAN]	3.22	1	1	1	1				3.22	1	1	559	64.4108	9.27588
A0A0U1RQV3	EGF-containing fibulin-like extracellular matrix protein 1 (Fragment) OS=Homo sapiens OX=9606 GN=EFEMP1 PE=1 SV=1 - [A0A0U1RQV3_HUMAN]	3.21	9	1	1	1	3.21	1	1				280	31.7358	6.62451
P46013	Proliferation marker protein Ki-67 OS=Homo sapiens OX=9606 GN=MKI67 PE=1 SV=2 - [KI67_HUMAN]	3.16	1	4	4	7	2.49	3	3	3.16	4	4	3256	358.474	9.45166
F8VWL0	Alpha-globin transcription factor CP2 (Fragment) OS=Homo sapiens OX=9606 GN=TFCP2 PE=1 SV=1 - [F8VWL0_HUMAN]	3.15	2	1	1	2	3.15	1	1	3.15	1	1	381	43.9061	6.99072
Q5VUJ6	Leucine-rich repeat and calponin homology domain-containing protein 2 OS=Homo sapiens OX=9606 GN=LRCH2 PE=1 SV=2 - [LRCH2_HUMAN]	3.14	1	2	2	2				3.14	2	2	765	84.5357	6.55127
B4DF54	cDNA FLJ60235, highly similar to Zinc finger protein 638 OS=Homo sapiens OX=9606 PE=2 SV=1 - [B4DF54_HUMAN]	3.13	6	3	3	3	1.07	1	1	2.05	2	2	1024	114.986	9.65674
F8W881	Constitutive coactivator of PPAR-gamma-like protein 2 OS=Homo sapiens OX=9606 GN=FAM120C PE=1 SV=2 - [F8W881_HUMAN]	3.13	2	1	2	3	1.56	1	1	3.13	2	2	895	99.2888	8.70459
B3KY56	cDNA FLJ46898 fis, clone UTERU3022168, highly similar to Protein FAM62A OS=Homo sapiens OX=9606 PE=2 SV=1 - [B3KY56_HUMAN]	3.12	5	3	3	5	2.27	2	2	3.12	3	3	1058	117.32	5.89697
Q5T1M7	60 kDa U4/U6 snRNP-specific spliceosomal protein OS=Homo sapiens OX=9606 GN=PRPF4 PE=2 SV=1 - [Q5T1M7_HUMAN]	3.07	5	1	1	1				3.07	1	1	521	58.2843	7.41553
A0A024R2X6	Ubiquitin carboxyl-terminal hydrolase OS=Homo sapiens OX=9606 GN=USP4 PE=3 SV=1 - [A0A024R2X6_HUMAN]	3.06	12	1	3	5	3.06	3	3	2.07	2	2	916	103.892	5.51611
D3DQB3	Sparc/osteonectin, cwcv and kazal-like domains proteoglycan (Testican) 1, isoform CRA_a OS=Homo sapiens OX=9606 GN=SPOCK1 PE=4 SV=1 - [D3DQB3_HUMAN]	3.06	3	1	1	1	3.06	1	1				294	32.8134	5.05908
H7C5K0	Helicase-like transcription factor (Fragment) OS=Homo sapiens OX=9606 GN=HLTF PE=1 SV=1 - [H7C5K0_HUMAN]	3.06	5	1	1	1				3.06	1	1	425	48.003	8.6167
B3KXE7	IkappaB kinase complex-associated protein OS=Homo sapiens OX=9606 PE=2 SV=1 - [B3KXE7_HUMAN]	3.05	22	3	3	4	0.71	1	1	3.05	3	3	983	111.444	6.26514
B4DFQ5	cDNA FLJ58134, highly similar to Cleavage stimulation factor 77 kDa subunit OS=Homo sapiens OX=9606 PE=2 SV=1 - [B4DFQ5_HUMAN]	3.04	4	2	2	3	1.92	1	1	3.04	2	2	625	72.1391	7.69385
Q9BTC0	Death-inducer obliterator 1 OS=Homo sapiens OX=9606 GN=DIDO1 PE=1 SV=5 - [DIDO1_HUMAN]	3.04	1	6	6	8	3.04	6	7	0.63	1	1	2240	243.723	7.88428
Q53HA9	Tyrosine-protein kinase (Fragment) OS=Homo sapiens OX=9606 PE=2 SV=1 - [Q53HA9_HUMAN]	3.04	5	2	2	2				3.04	2	2	822	91.6546	7.43018
P52948	Nuclear pore complex protein Nup98-Nup96 OS=Homo sapiens OX=9606 GN=NUP98 PE=1 SV=4 - [NUP98_HUMAN]	3.03	14	5	5	5	1.71	3	3	1.32	2	2	1817	197.457	6.40479
A0A087WW77	Lethal(2) giant larvae protein homolog 1 OS=Homo sapiens OX=9606 GN=LLGL1 PE=1 SV=1 - [A0A087WW77_HUMAN]	3.03	3	2	2	2				3.03	2	2	1056	114.355	6.15088
A0A024QZN4	Metavinculin OS=Homo sapiens OX=9606 GN=VCL PE=3 SV=1 - [A0A024QZN4_HUMAN]	3	7	2	2	2	3	2	2				1066	116.649	6.0874
Q6PNN2	Prostate cancer antigen T21 OS=Homo sapiens OX=9606 PE=2 SV=1 - [Q6PNN2_HUMAN]	3	3	1	1	1				3	1	1	534	62.3913	5.47803
H7C1E9	Inactive ubiquitin carboxyl-terminal hydrolase 54 (Fragment) OS=Homo sapiens OX=9606 GN=USP54 PE=1 SV=1 - [H7C1E9_HUMAN]	2.99	5	2	2	2	2.99	2	2				635	71.5169	7.31299
Q93008	Probable ubiquitin carboxyl-terminal hydrolase FAF-X OS=Homo sapiens OX=9606 GN=USP9X PE=1 SV=4 - [USP9X_HUMAN]	2.98	6	6	6	7	1.02	2	2	2.27	5	5	2554	290.278	5.79541
B2RAL3	cDNA, FLJ94988, highly similar to Homo sapiens protein phosphatase 2 (formerly 2A), regulatory subunit B'', alpha (PPP2R3A), mRNA OS=Homo sapiens OX=9606 PE=2 SV=1 - [B2RAL3_HUMAN]	2.96	5	3	3	3				2.96	3	3	1150	130.169	5.23682
Q9UPR3	Protein SMG5 OS=Homo sapiens OX=9606 GN=SMG5 PE=1 SV=3 - [SMG5_HUMAN]	2.95	2	3	3	3	2.95	3	3				1016	113.855	5.90967
B7Z5C1	cDNA FLJ56126, highly similar to Programmed cell death 6-interacting protein OS=Homo sapiens OX=9606 PE=2 SV=1 - [B7Z5C1_HUMAN]	2.93	4	2	2	3	1.69	1	1	2.93	2	2	649	71.7747	6.41748
B2RB72	cDNA, FLJ95344, highly similar to Homo sapiens WW domain binding protein 4 (formin binding protein 21) (WBP4), mRNA OS=Homo sapiens OX=9606 PE=2 SV=1 - [B2RB72_HUMAN]	2.93	3	1	1	1	2.93	1	1				376	42.509	5.66846
B3KT25	cDNA FLJ37504 fis, clone BRAWH2017103, highly similar to ATPase WRNIP1 OS=Homo sapiens OX=9606 PE=2 SV=1 - [B3KT25_HUMAN]	2.93	2	2	2	2	1.63	1	1	1.3	1	1	614	66.6332	6.34131
P57740	Nuclear pore complex protein Nup107 OS=Homo sapiens OX=9606 GN=NUP107 PE=1 SV=1 - [NU107_HUMAN]	2.92	3	3	3	3	2.92	3	3				925	106.307	5.42725
A6ND36	Protein FAM83G OS=Homo sapiens OX=9606 GN=FAM83G PE=1 SV=2 - [FA83G_HUMAN]	2.92	1	2	2	3	2.92	2	2	1.09	1	1	823	90.7787	6.39209
A0A384NL45	Very-long-chain enoyl-CoA reductase OS=Homo sapiens OX=9606 PE=2 SV=1 - [A0A384NL45_HUMAN]	2.92	5	1	1	1				2.92	1	1	308	36.0378	9.46631
A8K4Z6	BUD13 homolog OS=Homo sapiens OX=9606 PE=2 SV=1 - [A8K4Z6_HUMAN]	2.91	2	2	2	3	2.91	2	2	1.62	1	1	619	70.4783	9.83252
B4E3G3	cDNA FLJ60223, highly similar to Probable ATP-dependent RNA helicase DHX34 OS=Homo sapiens OX=9606 PE=2 SV=1 - [B4E3G3_HUMAN]	2.91	3	1	1	1				2.91	1	1	378	43.3497	9.31982
Q86W92	Liprin-beta-1 OS=Homo sapiens OX=9606 GN=PPFIBP1 PE=1 SV=2 - [LIPB1_HUMAN]	2.87	17	3	3	4	1.68	2	2	2.08	2	2	1011	113.952	5.5542
Q9H3U1	Protein unc-45 homolog A OS=Homo sapiens OX=9606 GN=UNC45A PE=1 SV=1 - [UN45A_HUMAN]	2.86	4	2	2	3	2.86	2	2	1.17	1	1	944	103.011	6.07471
Q2NL82	Pre-rRNA-processing protein TSR1 homolog OS=Homo sapiens OX=9606 GN=TSR1 PE=1 SV=1 - [TSR1_HUMAN]	2.86	2	2	2	3	1.74	1	1	2.86	2	2	804	91.7519	7.41553
B4DTP3	cDNA FLJ57343, highly similar to Homo sapiens ankyrin repeat domain 17 (ANKRD17), transcript variant 1, mRNA (Fragment) OS=Homo sapiens OX=9606 PE=2 SV=1 - [B4DTP3_HUMAN]	2.85	6	1	3	4	0.92	1	1	2.85	3	3	1300	138.544	5.17334
O94851	[F-actin]-monooxygenase MICAL2 OS=Homo sapiens OX=9606 GN=MICAL2 PE=1 SV=1 - [MICA2_HUMAN]	2.85	8	2	3	3	1.87	2	2	0.98	1	1	1124	126.609	8.646
A8K7D9	Importin subunit alpha OS=Homo sapiens OX=9606 PE=2 SV=1 - [A8K7D9_HUMAN]	2.84	3	1	1	2	2.84	1	1	2.84	1	1	529	57.7979	5.40186
B2ZZ86	Collagen type V alpha 1 OS=Homo sapiens OX=9606 GN=COL5A1 PE=2 SV=1 - [B2ZZ86_HUMAN]	2.83	4	4	4	5	1.2	2	2	2.34	3	3	1838	183.477	5.05908
D3DQT4	Tripartite motif-containing 3, isoform CRA_f (Fragment) OS=Homo sapiens OX=9606 GN=TRIM3 PE=3 SV=1 - [D3DQT4_HUMAN]	2.81	6	1	1	1	2.81	1	1				392	42.5542	8.52881
Q14191	Werner syndrome ATP-dependent helicase OS=Homo sapiens OX=9606 GN=WRN PE=1 SV=2 - [WRN_HUMAN]	2.79	2	4	4	5	0.77	1	1	2.79	4	4	1432	162.357	6.34131
B3KN82	cDNA FLJ13913 fis, clone Y79AA1000231, highly similar to Nucleolar protein NOP5 OS=Homo sapiens OX=9606 PE=2 SV=1 - [B3KN82_HUMAN]	2.79	2	1	1	1				2.79	1	1	466	52.2557	9.01221
A6H8Y5	Nibrin OS=Homo sapiens OX=9606 GN=NBN PE=2 SV=1 - [A6H8Y5_HUMAN]	2.79	9	2	2	2				2.79	2	2	754	84.921	7.06396
Q96PZ2	Serine protease FAM111A OS=Homo sapiens OX=9606 GN=FAM111A PE=1 SV=2 - [F111A_HUMAN]	2.78	1	1	1	1				2.78	1	1	611	70.1514	8.52881
H0YCW2	Zinc finger SWIM domain-containing protein 8 (Fragment) OS=Homo sapiens OX=9606 GN=ZSWIM8 PE=1 SV=1 - [H0YCW2_HUMAN]	2.77	9	2	2	2				2.77	2	2	904	95.9858	7.07861
B4DTC0	cDNA FLJ53096, highly similar to Collagen alpha-2(V) chain OS=Homo sapiens OX=9606 PE=2 SV=1 - [B4DTC0_HUMAN]	2.76	5	1	1	2	2.76	1	1	2.76	1	1	362	39.9674	4.97021
B7Z3V1	Sodium/potassium-transporting ATPase subunit alpha (Fragment) OS=Homo sapiens OX=9606 PE=2 SV=1 - [B7Z3V1_HUMAN]	2.75	29	3	3	4	2.75	3	3	0.98	1	1	1020	112.366	5.35107
Q96MU7	YTH domain-containing protein 1 OS=Homo sapiens OX=9606 GN=YTHDC1 PE=1 SV=3 - [YTDC1_HUMAN]	2.75	2	2	2	2				2.75	2	2	727	84.6493	6.22705
Q8WVX6	WAPAL protein OS=Homo sapiens OX=9606 GN=WAPL PE=1 SV=1 - [Q8WVX6_HUMAN]	2.74	4	1	1	2	2.74	1	1	2.74	1	1	402	45.5319	5.08447
H0YCN2	Remodeling and spacing factor 1 (Fragment) OS=Homo sapiens OX=9606 GN=RSF1 PE=1 SV=1 - [H0YCN2_HUMAN]	2.74	6	2	2	3	1.62	1	1	2.74	2	2	803	90.6829	5.10986
B7ZLC9	GEMIN5 protein OS=Homo sapiens OX=9606 GN=GEMIN5 PE=2 SV=1 - [B7ZLC9_HUMAN]	2.72	3	4	4	4	1.59	2	2	1.13	2	2	1507	168.326	6.62451
B4E324	cDNA FLJ60397, highly similar to Lysosomal protective protein OS=Homo sapiens OX=9606 PE=2 SV=1 - [B4E324_HUMAN]	2.71	5	1	1	1	2.71	1	1				480	54.235	6.97607
Q8NDP0	Uncharacterized protein DKFZp586G1518 (Fragment) OS=Homo sapiens OX=9606 GN=DKFZp586G1518 PE=2 SV=1 - [Q8NDP0_HUMAN]	2.69	3	1	1	1				2.69	1	1	297	32.9554	9.39307
B4DT77	Annexin OS=Homo sapiens OX=9606 PE=2 SV=1 - [B4DT77_HUMAN]	2.68	7	1	1	1	2.68	1	1				336	37.7809	7.18115
P45974	Ubiquitin carboxyl-terminal hydrolase 5 OS=Homo sapiens OX=9606 GN=USP5 PE=1 SV=2 - [UBP5_HUMAN]	2.68	1	2	2	2	2.68	2	2				858	95.7253	5.03369
A0A087WYJ2	DNA polymerase OS=Homo sapiens OX=9606 GN=POLD1 PE=1 SV=1 - [A0A087WYJ2_HUMAN]	2.68	11	3	3	3				2.68	3	3	1083	121.103	7.03467
A0A2R8Y4Q3	Dynamin-like 120 kDa protein, form S1 OS=Homo sapiens OX=9606 GN=OPA1 PE=1 SV=1 - [A0A2R8Y4Q3_HUMAN]	2.67	15	1	1	1				2.67	1	1	412	46.6182	5.99854
B3KWD0	cDNA FLJ42779 fis, clone BRAWH3005300, highly similar to Exportin-1 OS=Homo sapiens OX=9606 PE=2 SV=1 - [B3KWD0_HUMAN]	2.65	4	2	2	2	1.67	1	1	0.97	1	1	718	82.366	5.70654
A8MXE8	Retinoic acid-induced protein 1 (Fragment) OS=Homo sapiens OX=9606 GN=RAI1 PE=1 SV=1 - [A8MXE8_HUMAN]	2.65	3	1	1	1	2.65	1	1				942	101.365	5.52881
K7EJE8	Lon protease homolog, mitochondrial OS=Homo sapiens OX=9606 GN=LONP1 PE=1 SV=1 - [K7EJE8_HUMAN]	2.65	10	2	2	3	1.33	1	1	2.65	2	2	829	93.238	6.49365
Q5T200	Zinc finger CCCH domain-containing protein 13 OS=Homo sapiens OX=9606 GN=ZC3H13 PE=1 SV=1 - [ZC3HD_HUMAN]	2.64	4	4	4	7	2.64	4	4	1.98	3	3	1668	196.519	9.42236
B7ZLF1	Src homology 2 domain containing E OS=Homo sapiens OX=9606 GN=SHE PE=2 SV=1 - [B7ZLF1_HUMAN]	2.63	2	1	1	1	2.63	1	1				495	53.9283	9.1001
Q96J17	NOLC1 protein OS=Homo sapiens OX=9606 GN=NOLC1 PE=2 SV=1 - [Q96J17_HUMAN]	2.63	4	1	1	2	2.63	1	1	2.63	1	1	418	44.1546	9.59814
Q9HB00	Desmocollin 1, isoform CRA_b OS=Homo sapiens OX=9606 GN=DSC1 PE=4 SV=1 - [Q9HB00_HUMAN]	2.62	2	2	2	4	2.62	2	2	2.62	2	2	840	93.776	5.52881
B4DJ81	NADH-ubiquinone oxidoreductase 75 kDa subunit, mitochondrial OS=Homo sapiens OX=9606 GN=NDUFS1 PE=1 SV=1 - [B4DJ81_HUMAN]	2.62	3	1	1	1				2.62	1	1	611	66.879	5.37646
Q9NW64	Pre-mRNA-splicing factor RBM22 OS=Homo sapiens OX=9606 GN=RBM22 PE=1 SV=1 - [RBM22_HUMAN]	2.62	1	1	1	1				2.62	1	1	420	46.8654	8.54346
Q0VF96	Cingulin-like protein 1 OS=Homo sapiens OX=9606 GN=CGNL1 PE=1 SV=2 - [CGNL1_HUMAN]	2.61	2	3	3	3	1.08	1	1	1.54	2	2	1302	148.989	5.66846
Q9HBS4	Protein kinase domain-containing protein OS=Homo sapiens OX=9606 PE=2 SV=1 - [Q9HBS4_HUMAN]	2.61	6	1	1	1				2.61	1	1	421	47.3059	5.80811
H7C2K3	SUN domain-containing protein 1 (Fragment) OS=Homo sapiens OX=9606 GN=SUN1 PE=1 SV=1 - [H7C2K3_HUMAN]	2.58	1	1	1	1	2.58	1	1				427	46.8531	7.15186
K4DIE0	Nuclear mitotic apparatus protein 1 (Fragment) OS=Homo sapiens OX=9606 GN=NUMA1 PE=1 SV=1 - [K4DIE0_HUMAN]	2.55	9	1	1	1	2.55	1	1				353	39.9396	6.3667
A0A3B3ITR6	Phenylalanyl-tRNA synthetase OS=Homo sapiens OX=9606 GN=FARS2 PE=1 SV=1 - [A0A3B3ITR6_HUMAN]	2.54	2	1	1	1	2.54	1	1				433	50.0444	7.56201
Q14644	Ras GTPase-activating protein 3 OS=Homo sapiens OX=9606 GN=RASA3 PE=1 SV=3 - [RASA3_HUMAN]	2.52	1	2	2	3	1.2	1	1	2.52	2	2	834	95.6382	7.15186
B0AZM4	cDNA, FLJ79464, highly similar to Homo sapiens aquarius (Fragment) OS=Homo sapiens OX=9606 PE=2 SV=1 - [B0AZM4_HUMAN]	2.51	4	4	4	6	1.4	2	2	2.51	4	4	1353	156.738	7.09326
Q59FY4	Acetyl-CoA carboxylase 1 (Fragment) OS=Homo sapiens OX=9606 GN=ACACA PE=1 SV=1 - [Q59FY4_HUMAN]	2.51	9	2	2	2	1.1	1	1	1.4	1	1	998	114.546	6.72705
Q96N31	cDNA FLJ31473 fis, clone NT2NE2001530 (Fragment) OS=Homo sapiens OX=9606 PE=2 SV=1 - [Q96N31_HUMAN]	2.5	10	2	2	2	1.25	1	1	1.25	1	1	799	89.6689	8.48486
Q9H6F5	Coiled-coil domain-containing protein 86 OS=Homo sapiens OX=9606 GN=CCDC86 PE=1 SV=1 - [CCD86_HUMAN]	2.5	1	1	1	1	2.5	1	1				360	40.2113	10.3306
B4DL80	cDNA FLJ57525, highly similar to Cell division cycle protein 27 homolog OS=Homo sapiens OX=9606 PE=2 SV=1 - [B4DL80_HUMAN]	2.49	5	2	2	2				2.49	2	2	763	84.8349	7.31299
H7C1L3	Mitotic deacetylase-associated SANT domain protein (Fragment) OS=Homo sapiens OX=9606 GN=MIDEAS PE=1 SV=1 - [H7C1L3_HUMAN]	2.47	5	1	1	1	2.47	1	1				445	48.6838	9.53955
Q14690	Protein RRP5 homolog OS=Homo sapiens OX=9606 GN=PDCD11 PE=1 SV=3 - [RRP5_HUMAN]	2.46	5	4	4	5	0.53	1	1	2.46	4	4	1871	208.57	8.86572
O14776	Transcription elongation regulator 1 OS=Homo sapiens OX=9606 GN=TCERG1 PE=1 SV=2 - [TCRG1_HUMAN]	2.46	3	3	3	4	1.46	2	2	1.64	2	2	1098	123.823	8.646
B4DPV3	cDNA FLJ58109, highly similar to Protein diaphanous homolog 3 (Fragment) OS=Homo sapiens OX=9606 PE=2 SV=1 - [B4DPV3_HUMAN]	2.46	11	3	3	5	2.46	3	3	1.57	2	2	1016	116.5	6.25244
B3KNA1	cDNA FLJ14021 fis, clone HEMBA1002513, highly similar to Histone deacetylase 6 (Fragment) OS=Homo sapiens OX=9606 PE=2 SV=1 - [B3KNA1_HUMAN]	2.45	14	2	2	2	1.1	1	1	1.35	1	1	817	89.6915	5.96045
Q14934	Nuclear factor of activated T-cells, cytoplasmic 4 OS=Homo sapiens OX=9606 GN=NFATC4 PE=1 SV=2 - [NFAC4_HUMAN]	2.44	4	2	2	2	1.22	1	1	1.22	1	1	902	95.3894	5.37646
A0A0A0MSW3	Nuclear pore complex protein Nup214 OS=Homo sapiens OX=9606 GN=NUP214 PE=1 SV=1 - [A0A0A0MSW3_HUMAN]	2.44	7	3	3	3				2.44	3	3	1519	152.475	8.98291
Q4LE74	MYO9B variant protein (Fragment) OS=Homo sapiens OX=9606 GN=MYO9B variant protein PE=2 SV=1 - [Q4LE74_HUMAN]	2.42	8	4	4	5	1.33	2	2	1.73	3	3	2028	229.571	8.5874
Q05DN0	PIBF1 protein (Fragment) OS=Homo sapiens OX=9606 GN=PIBF1 PE=2 SV=1 - [Q05DN0_HUMAN]	2.42	4	1	1	1	2.42	1	1				414	49.653	6.34131
B4DEC5	cDNA FLJ60086, highly similar to Tripartite motif-containing protein 4 OS=Homo sapiens OX=9606 PE=2 SV=1 - [B4DEC5_HUMAN]	2.42	3	1	1	1				2.42	1	1	330	37.6685	8.86572
E9PFK5	Nucleolar protein 14 OS=Homo sapiens OX=9606 GN=NOP14 PE=1 SV=1 - [E9PFK5_HUMAN]	2.41	4	2	2	3	2.41	2	2	1.14	1	1	788	88.8104	6.20166
H0Y711	Methylosome protein 50 (Fragment) OS=Homo sapiens OX=9606 GN=WDR77 PE=1 SV=1 - [H0Y711_HUMAN]	2.41	2	1	1	1	2.41	1	1				291	31.0781	4.89404
K7EPA1	Chromatin assembly factor 1 subunit A (Fragment) OS=Homo sapiens OX=9606 GN=CHAF1A PE=1 SV=8 - [K7EPA1_HUMAN]	2.41	3	1	1	1	2.41	1	1				291	33.5667	9.45166
Q8N122	Regulatory-associated protein of mTOR OS=Homo sapiens OX=9606 GN=RPTOR PE=1 SV=1 - [RPTOR_HUMAN]	2.4	3	2	2	2	1.42	1	1	0.97	1	1	1335	148.942	6.88818
E5RGW5	Inhibitor of nuclear factor kappa-B kinase subunit beta OS=Homo sapiens OX=9606 GN=IKBKB PE=1 SV=1 - [E5RGW5_HUMAN]	2.4	10	1	1	2	2.4	1	1	2.4	1	1	375	42.7016	5.8335
Q9HAH7	Probable fibrosin-1 OS=Homo sapiens OX=9606 GN=FBRS PE=1 SV=3 - [FBRS_HUMAN]	2.39	2	1	1	1	2.39	1	1				460	48.3582	9.94971
B4DDG3	cDNA FLJ51688, highly similar to Cleavage stimulation factor 50 kDa subunit OS=Homo sapiens OX=9606 PE=2 SV=1 - [B4DDG3_HUMAN]	2.39	2	1	1	1	2.39	1	1				418	46.8069	6.45557
Q5SYE7	NHS-like protein 1 OS=Homo sapiens OX=9606 GN=NHSL1 PE=1 SV=2 - [NHSL1_HUMAN]	2.36	2	3	3	4	1.43	2	2	1.68	2	2	1610	170.563	6.96143
B3KW96	cDNA FLJ42619 fis, clone BRACE3015027, highly similar to Homo sapiens DAB2 interacting protein (DAB2IP), transcript variant 1, mRNA OS=Homo sapiens OX=9606 PE=2 SV=1 - [B3KW96_HUMAN]	2.36	4	1	1	1				2.36	1	1	551	58.854	5.96045
Q8N5N1	Kinesin-like protein (Fragment) OS=Homo sapiens OX=9606 PE=2 SV=1 - [Q8N5N1_HUMAN]	2.35	7	1	1	2	2.35	1	1	2.35	1	1	468	52.2954	7.12256
Q53EU2	GATA binding protein 6 variant (Fragment) OS=Homo sapiens OX=9606 PE=2 SV=1 - [Q53EU2_HUMAN]	2.35	2	1	1	2	2.35	1	1	2.35	1	1	595	60.022	8.35303
Q86YV5	Inactive tyrosine-protein kinase PRAG1 OS=Homo sapiens OX=9606 GN=PRAG1 PE=1 SV=4 - [PRAG1_HUMAN]	2.35	1	3	3	4	1.56	2	2	1.64	2	2	1406	149.529	7.1958
P55010	Eukaryotic translation initiation factor 5 OS=Homo sapiens OX=9606 GN=EIF5 PE=1 SV=2 - [IF5_HUMAN]	2.32	2	1	1	1				2.32	1	1	431	49.1918	5.57959
Q05D78	Double-strand break repair protein MRE11 (Fragment) OS=Homo sapiens OX=9606 GN=MRE11A PE=2 SV=1 - [Q05D78_HUMAN]	2.32	3	1	1	1				2.32	1	1	517	59.6868	6.91748
P61619	Protein transport protein Sec61 subunit alpha isoform 1 OS=Homo sapiens OX=9606 GN=SEC61A1 PE=1 SV=2 - [S61A1_HUMAN]	2.31	2	1	1	2	2.31	1	1	2.31	1	1	476	52.2305	8.06006
B4E1E0	CTP synthase OS=Homo sapiens OX=9606 GN=CTPS1 PE=1 SV=1 - [B4E1E0_HUMAN]	2.3	3	1	1	1	2.3	1	1				435	49.6632	7.51807
Q8TEF1	FLJ00246 protein (Fragment) OS=Homo sapiens OX=9606 GN=FLJ00246 PE=2 SV=1 - [Q8TEF1_HUMAN]	2.29	9	1	3	4	1.48	2	2	1.62	2	2	1486	157.713	5.08447
B4DVN5	cDNA FLJ55372, highly similar to FH1/FH2 domain-containing protein OS=Homo sapiens OX=9606 PE=2 SV=1 - [B4DVN5_HUMAN]	2.29	3	2	2	2				2.29	2	2	743	81.283	7.50342
Q9ULF5	Zinc transporter ZIP10 OS=Homo sapiens OX=9606 GN=SLC39A10 PE=1 SV=2 - [S39AA_HUMAN]	2.29	3	2	2	2				2.29	2	2	831	94.0727	6.75635
A0A024R3J7	Dolichyl-diphosphooligosaccharide--protein glycotransferase OS=Homo sapiens OX=9606 GN=hCG_2032701 PE=3 SV=1 - [A0A024R3J7_HUMAN]	2.28	5	2	2	2	2.28	2	2				703	80.3757	7.81104
Q05CV2	C8A protein (Fragment) OS=Homo sapiens OX=9606 GN=C8A PE=2 SV=1 - [Q05CV2_HUMAN]	2.28	2	1	1	1	2.28	1	1				394	44.6354	5.97314
A0A3B3IRT3	TBC1 domain family member 4 OS=Homo sapiens OX=9606 GN=TBC1D4 PE=1 SV=1 - [A0A3B3IRT3_HUMAN]	2.28	3	2	2	2	1.04	1	1	1.23	1	1	1054	119.855	6.81494
B7WP74	Pre-mRNA-splicing factor CWC22 homolog (Fragment) OS=Homo sapiens OX=9606 GN=CWC22 PE=1 SV=1 - [B7WP74_HUMAN]	2.28	2	2	2	2				2.28	2	2	745	85.5238	5.70654
Q14008	Cytoskeleton-associated protein 5 OS=Homo sapiens OX=9606 GN=CKAP5 PE=1 SV=3 - [CKAP5_HUMAN]	2.26	5	4	4	5	1.08	2	2	1.67	3	3	2032	225.352	7.79639
Q9P253	Vacuolar protein sorting-associated protein 18 homolog OS=Homo sapiens OX=9606 GN=VPS18 PE=1 SV=2 - [VPS18_HUMAN]	2.26	1	2	2	2				2.26	2	2	973	110.116	6.07471
G3V167	Poly [ADP-ribose] polymerase OS=Homo sapiens OX=9606 GN=PARP2 PE=1 SV=1 - [G3V167_HUMAN]	2.26	3	1	1	1				2.26	1	1	531	60.1765	8.90967
B3KT04	cDNA FLJ37385 fis, clone BRAMY2026405, highly similar to StAR-related lipid transfer protein 13 OS=Homo sapiens OX=9606 PE=2 SV=1 - [B3KT04_HUMAN]	2.26	5	1	1	1				2.26	1	1	486	55.4874	7.10791
Q0D2N5	ZC3H11A protein OS=Homo sapiens OX=9606 GN=ZC3H11A PE=2 SV=1 - [Q0D2N5_HUMAN]	2.25	5	1	1	1	2.25	1	1				400	44.7066	7.75244
Q96PE2	Rho guanine nucleotide exchange factor 17 OS=Homo sapiens OX=9606 GN=ARHGEF17 PE=1 SV=1 - [ARHGH_HUMAN]	2.23	3	4	4	5	0.39	1	1	2.23	4	4	2063	221.535	6.29053
A0A0J9YY72	NHS-like protein 2 OS=Homo sapiens OX=9606 GN=NHSL2 PE=1 SV=1 - [A0A0J9YY72_HUMAN]	2.21	4	2	2	3	2.21	2	2	1.05	1	1	950	101.948	7.84033
Q7RTP6	[F-actin]-monooxygenase MICAL3 OS=Homo sapiens OX=9606 GN=MICAL3 PE=1 SV=2 - [MICA3_HUMAN]	2.2	4	3	4	4	0.55	1	1	1.65	3	3	2002	224.156	5.5542
Q9Y2H5	Pleckstrin homology domain-containing family A member 6 OS=Homo sapiens OX=9606 GN=PLEKHA6 PE=1 SV=4 - [PKHA6_HUMAN]	2.19	4	2	2	3	2.19	2	2	1.15	1	1	1048	117.056	9.1001
B4DG89	cDNA FLJ57969, highly similar to Nuclear protein localization protein 4 homolog OS=Homo sapiens OX=9606 PE=2 SV=1 - [B4DG89_HUMAN]	2.19	2	1	1	2	2.19	1	1	2.19	1	1	456	51.5168	6.27783
B4DYS2	cDNA FLJ53246, moderately similar to Zinc finger protein 451 OS=Homo sapiens OX=9606 PE=2 SV=1 - [B4DYS2_HUMAN]	2.18	1	1	1	1	2.18	1	1				459	50.8142	4.88135
Q9UGR2	Zinc finger CCCH domain-containing protein 7B OS=Homo sapiens OX=9606 GN=ZC3H7B PE=1 SV=2 - [Z3H7B_HUMAN]	2.15	2	2	2	2	1.13	1	1	1.02	1	1	977	109.788	7.25439
B7Z6X7	cDNA FLJ57207 OS=Homo sapiens OX=9606 PE=2 SV=1 - [B7Z6X7_HUMAN]	2.14	4	1	1	2	2.14	1	1	2.14	1	1	514	57.148	8.38232
Q5T8C6	Cell division cycle protein 16 homolog OS=Homo sapiens OX=9606 GN=CDC16 PE=1 SV=1 - [Q5T8C6_HUMAN]	2.11	4	1	1	1				2.11	1	1	475	54.669	5.42725
A0PJ80	USP47 protein (Fragment) OS=Homo sapiens OX=9606 GN=USP47 PE=2 SV=1 - [A0PJ80_HUMAN]	2.11	2	1	1	1				2.11	1	1	331	38.4415	5.57959
Q12797	Aspartyl/asparaginyl beta-hydroxylase OS=Homo sapiens OX=9606 GN=ASPH PE=1 SV=3 - [ASPH_HUMAN]	2.11	1	1	1	1				2.11	1	1	758	85.8095	5.0083
Q86VU2	Non-specific serine/threonine protein kinase OS=Homo sapiens OX=9606 PE=2 SV=1 - [Q86VU2_HUMAN]	2.1	6	1	1	1	2.1	1	1				524	58.0605	9.0415
Q5T749	Keratinocyte proline-rich protein OS=Homo sapiens OX=9606 GN=KPRP PE=1 SV=1 - [KPRP_HUMAN]	2.07	1	1	1	2	2.07	1	1	2.07	1	1	579	64.0932	8.26514
Q59GT1	I-kappa-B kinase (Fragment) OS=Homo sapiens OX=9606 PE=2 SV=1 - [Q59GT1_HUMAN]	2.07	3	1	1	1				2.07	1	1	726	82.3912	7.40088
Q8N1G4	Leucine-rich repeat-containing protein 47 OS=Homo sapiens OX=9606 GN=LRRC47 PE=1 SV=1 - [LRC47_HUMAN]	2.06	1	1	1	2	2.06	1	1	2.06	1	1	583	63.4337	8.27979
B4DTR5	cDNA FLJ53426, highly similar to Rho guanine nucleotide exchange factor 15 OS=Homo sapiens OX=9606 PE=2 SV=1 - [B4DTR5_HUMAN]	2.06	6	1	1	1	2.06	1	1				631	69.8235	6.94678
Q5VW36	Focadhesin OS=Homo sapiens OX=9606 GN=FOCAD PE=1 SV=1 - [FOCAD_HUMAN]	2.05	3	3	3	3	1.5	2	2	0.56	1	1	1801	199.944	6.62451
B4DH21	cDNA FLJ58505, highly similar to Cyclin-T2 OS=Homo sapiens OX=9606 PE=2 SV=1 - [B4DH21_HUMAN]	2.05	2	1	1	1	2.05	1	1				488	53.6579	9.40771
A0A6Q8PGB5	Alanine--tRNA ligase, cytoplasmic OS=Homo sapiens OX=9606 GN=AARS1 PE=4 SV=1 - [A0A6Q8PGB5_HUMAN]	2.05	8	1	1	1	2.05	1	1				925	102.358	5.73193
A0A024R3R6	Nucleoporin 133kDa, isoform CRA_a OS=Homo sapiens OX=9606 GN=NUP133 PE=3 SV=1 - [A0A024R3R6_HUMAN]	2.04	4	2	2	3	0.82	1	1	2.04	2	2	981	110.446	4.90674
B4DF30	cDNA FLJ60065, highly similar to Solute carrier family 12 member 4 OS=Homo sapiens OX=9606 PE=2 SV=1 - [B4DF30_HUMAN]	2.04	15	2	2	2	1.2	1	1	0.83	1	1	1079	119.902	6.44287
Q14730	La 4.1 protein (Fragment) OS=Homo sapiens OX=9606 PE=2 SV=1 - [Q14730_HUMAN]	2.03	3	1	1	1	2.03	1	1				296	33.7375	7.88428
B4DN60	cDNA FLJ52703, highly similar to Asparaginyl-tRNA synthetase, cytoplasmic (EC6.1.1.22) OS=Homo sapiens OX=9606 PE=2 SV=1 - [B4DN60_HUMAN]	2.01	2	1	1	1	2.01	1	1				299	34.899	5.021
O60382	KIAA0324 (Fragment) OS=Homo sapiens OX=9606 GN=KIAA0324 PE=4 SV=1 - [O60382_HUMAN]	2.01	2	3	3	3				2.01	3	3	1791	191.193	11.9272
B4DWK2	cDNA FLJ60360, highly similar to Breast cancer anti-estrogen resistance protein 3 OS=Homo sapiens OX=9606 PE=2 SV=1 - [B4DWK2_HUMAN]	2	4	1	1	1	2	1	1				501	55.64	6.46826
Q9HAU0	Pleckstrin homology domain-containing family A member 5 OS=Homo sapiens OX=9606 GN=PLEKHA5 PE=1 SV=1 - [PKHA5_HUMAN]	1.97	3	2	2	2				1.97	2	2	1116	127.385	7.53271
O60884	DnaJ homolog subfamily A member 2 OS=Homo sapiens OX=9606 GN=DNAJA2 PE=1 SV=1 - [DNJA2_HUMAN]	1.94	1	1	1	1	1.94	1	1				412	45.7166	6.48096
B4DNP0	Signal transducer and activator of transcription OS=Homo sapiens OX=9606 PE=2 SV=1 - [B4DNP0_HUMAN]	1.93	6	1	1	1				1.93	1	1	672	76.1134	6.30322
Q9UNX4	WD repeat-containing protein 3 OS=Homo sapiens OX=9606 GN=WDR3 PE=1 SV=1 - [WDR3_HUMAN]	1.91	1	2	2	3	1.06	1	1	1.91	2	2	943	106.032	6.63916
E7EX90	Dynactin subunit 1 OS=Homo sapiens OX=9606 GN=DCTN1 PE=1 SV=1 - [E7EX90_HUMAN]	1.91	6	2	2	2				1.91	2	2	1256	139.008	5.66846
B4DXV1	Elongator complex protein 3 OS=Homo sapiens OX=9606 PE=2 SV=1 - [B4DXV1_HUMAN]	1.91	4	1	1	1				1.91	1	1	418	48.0316	8.45557
G3V198	Nuclear pore complex protein Nup160 (Fragment) OS=Homo sapiens OX=9606 GN=NUP160 PE=1 SV=2 - [G3V198_HUMAN]	1.9	3	2	2	3	0.91	1	1	1.9	2	2	1314	148.875	5.56689
Q9UK58	Cyclin-L1 OS=Homo sapiens OX=9606 GN=CCNL1 PE=1 SV=1 - [CCNL1_HUMAN]	1.9	1	1	1	1	1.9	1	1				526	59.5972	10.6968
J3KPI1	Selenocysteine insertion sequence-binding protein 2-like (Fragment) OS=Homo sapiens OX=9606 GN=SECISBP2L PE=1 SV=8 - [J3KPI1_HUMAN]	1.9	2	1	1	1				1.9	1	1	630	69.7784	9.05615
B3KUL4	cDNA FLJ40179 fis, clone TESTI2018014, highly similar to PHD finger protein 20 OS=Homo sapiens OX=9606 PE=2 SV=1 - [B3KUL4_HUMAN]	1.89	2	1	1	1				1.89	1	1	424	48.4166	5.12256
Q3LRJ5	Neighbor of BRCA1 gene 1 (Fragment) OS=Homo sapiens OX=9606 GN=NBR1 PE=4 SV=1 - [Q3LRJ5_HUMAN]	1.88	9	1	1	2	1.88	1	1	1.88	1	1	478	54.0496	7.82568
K7ER53	Nuclear factor of-activated T-cells, cytoplasmic 1 OS=Homo sapiens OX=9606 GN=NFATC1 PE=1 SV=1 - [K7ER53_HUMAN]	1.88	3	1	1	1	1.88	1	1				639	69.3866	8.95361
B4DQF8	Lysyl oxidase homolog OS=Homo sapiens OX=9606 PE=2 SV=1 - [B4DQF8_HUMAN]	1.86	3	1	1	2	1.86	1	1	1.86	1	1	377	42.4103	7.79639
Q9BRZ2	E3 ubiquitin-protein ligase TRIM56 OS=Homo sapiens OX=9606 GN=TRIM56 PE=1 SV=3 - [TRI56_HUMAN]	1.85	1	1	1	1				1.85	1	1	755	81.4365	7.73779
Q53GF0	CMP-N-acetylneuraminic acid synthase (Fragment) OS=Homo sapiens OX=9606 PE=2 SV=1 - [Q53GF0_HUMAN]	1.84	2	1	1	1	1.84	1	1				434	48.2986	7.92822
Q5JXR7	NFX1-type zinc finger-containing protein 1 (Fragment) OS=Homo sapiens OX=9606 GN=ZNFX1 PE=1 SV=1 - [Q5JXR7_HUMAN]	1.84	6	1	1	1	1.84	1	1				707	81.1	5.22412
A1JUI8	Chaperonin subunit 6A (Fragment) OS=Homo sapiens OX=9606 GN=CCT6A PE=2 SV=1 - [A1JUI8_HUMAN]	1.84	5	1	1	1				1.84	1	1	488	53.6472	6.12549
D6RCT7	Kinesin-like protein KIF15 (Fragment) OS=Homo sapiens OX=9606 GN=KIF15 PE=1 SV=1 - [D6RCT7_HUMAN]	1.83	3	1	1	2	1.83	1	1	1.83	1	1	711	82.3626	6.48096
Q14006	HF protein (Fragment) OS=Homo sapiens OX=9606 GN=HF PE=2 SV=1 - [Q14006_HUMAN]	1.83	4	1	1	2	1.83	1	1	1.83	1	1	657	74.1983	6.771
B4DL04	Receptor protein-tyrosine kinase OS=Homo sapiens OX=9606 PE=2 SV=1 - [B4DL04_HUMAN]	1.83	2	1	1	2	1.83	1	1	1.83	1	1	654	72.968	8.39697
Q86XZ4	Spermatogenesis-associated serine-rich protein 2 OS=Homo sapiens OX=9606 GN=SPATS2 PE=1 SV=1 - [SPAS2_HUMAN]	1.83	1	1	1	1				1.83	1	1	545	59.5076	8.89502
Q9NTZ6	RNA-binding protein 12 OS=Homo sapiens OX=9606 GN=RBM12 PE=1 SV=1 - [RBM12_HUMAN]	1.82	7	2	2	3	0.97	1	1	1.82	2	2	932	97.3334	8.63135
Q8TF46	DIS3-like exonuclease 1 OS=Homo sapiens OX=9606 GN=DIS3L PE=1 SV=2 - [DI3L1_HUMAN]	1.8	1	2	2	3	0.95	1	1	1.8	2	2	1054	120.711	6.53662
Q05BM8	Polypeptide N-acetylgalactosaminyltransferase OS=Homo sapiens OX=9606 GN=GALNT1 PE=2 SV=1 - [Q05BM8_HUMAN]	1.8	3	1	1	1				1.8	1	1	499	57.2999	7.78174
B4DRS4	cDNA FLJ60139, highly similar to Homo sapiens HIV TAT specific factor 1 (HTATSF1), mRNA OS=Homo sapiens OX=9606 PE=2 SV=1 - [B4DRS4_HUMAN]	1.8	2	1	1	1				1.8	1	1	721	81.9719	4.42432
F2Z2C0	Exosome complex exonuclease RRP44 OS=Homo sapiens OX=9606 GN=DIS3 PE=1 SV=1 - [F2Z2C0_HUMAN]	1.79	6	1	1	1	1.79	1	1				559	63.5773	6.40479
Q13131	5'-AMP-activated protein kinase catalytic subunit alpha-1 OS=Homo sapiens OX=9606 GN=PRKAA1 PE=1 SV=4 - [AAPK1_HUMAN]	1.79	1	1	1	1				1.79	1	1	559	63.9686	8.11865
Q15020	Squamous cell carcinoma antigen recognized by T-cells 3 OS=Homo sapiens OX=9606 GN=SART3 PE=1 SV=1 - [SART3_HUMAN]	1.77	9	2	2	3	1.77	2	2	0.93	1	1	963	109.865	5.56689
B3KNW9	Trimethylguanosine synthase OS=Homo sapiens OX=9606 PE=2 SV=1 - [B3KNW9_HUMAN]	1.77	3	1	1	1	1.77	1	1				566	62.7419	5.24951
D4YW76	TRAFIP10 OS=Homo sapiens OX=9606 GN=TRAFIP10 PE=2 SV=1 - [D4YW76_HUMAN]	1.76	4	1	1	1	1.76	1	1				968	105.573	7.12256
A0A024R0X0	AP1 gamma subunit binding protein 1, isoform CRA_d OS=Homo sapiens OX=9606 GN=AP1GBP1 PE=4 SV=1 - [A0A024R0X0_HUMAN]	1.75	3	2	2	3	0.68	1	1	1.75	2	2	1314	140.552	5.03369
A0A0U1RR39	E3 ubiquitin-protein ligase CBL OS=Homo sapiens OX=9606 GN=CBL PE=1 SV=1 - [A0A0U1RR39_HUMAN]	1.74	4	1	1	1				1.74	1	1	862	95.0369	6.40479
B4DSL6	cDNA FLJ57190, highly similar to Actin-binding protein anillin OS=Homo sapiens OX=9606 PE=2 SV=1 - [B4DSL6_HUMAN]	1.7	4	2	2	2	1.7	2	2				1001	110.779	7.45947
B7ZM68	FGD5 protein OS=Homo sapiens OX=9606 GN=FGD5 PE=1 SV=1 - [B7ZM68_HUMAN]	1.7	4	2	2	3	1.1	1	1	1.7	2	2	1178	129.421	5.40186
B3KRN2	cDNA FLJ34617 fis, clone KIDNE2014325, highly similar to WWC family member 3 OS=Homo sapiens OX=9606 PE=2 SV=1 - [B3KRN2_HUMAN]	1.7	4	1	1	1				1.7	1	1	587	65.5452	6.12549
A8K3H6	cDNA FLJ75513, highly similar to Homo sapiens hepar-derived netrin-like protein mRNA OS=Homo sapiens OX=9606 PE=2 SV=1 - [A8K3H6_HUMAN]	1.69	4	1	1	2	1.69	1	1	1.69	1	1	591	66.2495	8.00146
H3BR35	Eukaryotic peptide chain release factor GTP-binding subunit ERF3A (Fragment) OS=Homo sapiens OX=9606 GN=GSPT1 PE=1 SV=1 - [H3BR35_HUMAN]	1.68	7	1	1	1	1.68	1	1				475	52.9087	5.63037
A0A6Q8PH68	Transcription factor 20 (Fragment) OS=Homo sapiens OX=9606 GN=TCF20 PE=4 SV=1 - [A0A6Q8PH68_HUMAN]	1.66	2	2	2	2	1.66	2	2				1264	135.81	9.11475
A4D230	Uncharacterized protein FLJ10300 OS=Homo sapiens OX=9606 GN=FLJ10300 PE=4 SV=1 - [A4D230_HUMAN]	1.64	2	1	1	1				1.64	1	1	549	60.8791	6.58057
Q8IXW5	Putative RNA polymerase II subunit B1 CTD phosphatase RPAP2 OS=Homo sapiens OX=9606 GN=RPAP2 PE=1 SV=1 - [RPAP2_HUMAN]	1.63	1	1	1	1				1.63	1	1	612	69.4657	7.78174
B2RBR1	cDNA, FLJ95640, highly similar to Homo sapiens discs, large (Drosophila) homolog 5 (DLG5), mRNA OS=Homo sapiens OX=9606 PE=2 SV=1 - [B2RBR1_HUMAN]	1.63	3	1	1	1				1.63	1	1	674	74.8054	8.32373
A0A0S2Z3E8	Fibrinopeptide A (Fragment) OS=Homo sapiens OX=9606 GN=FGA PE=1 SV=1 - [A0A0S2Z3E8_HUMAN]	1.61	2	1	1	1				1.61	1	1	436	47.3552	8.26514
Q8N1I1	TRPM8 channel-associated factor 2 OS=Homo sapiens OX=9606 GN=TCAF2 PE=1 SV=1 - [Q8N1I1_HUMAN]	1.6	3	1	1	1				1.6	1	1	564	62.0574	7.60596
F8VUA7	Oxysterol-binding protein (Fragment) OS=Homo sapiens OX=9606 GN=OSBPL8 PE=1 SV=8 - [F8VUA7_HUMAN]	1.59	5	1	1	1				1.59	1	1	694	79.0039	6.771
A0A087WUV6	AT-rich interactive domain-containing protein 1A OS=Homo sapiens OX=9606 GN=ARID1A PE=1 SV=1 - [A0A087WUV6_HUMAN]	1.58	7	2	2	3	0.7	1	1	1.58	2	2	1141	121.668	9.24658
B4DH43	cDNA FLJ56433, highly similar to Collagen alpha-2(IV) chain OS=Homo sapiens OX=9606 PE=2 SV=1 - [B4DH43_HUMAN]	1.57	2	1	1	1	1.57	1	1				830	82.7433	8.55811
A2VCT2	OGDH protein (Fragment) OS=Homo sapiens OX=9606 GN=OGDH PE=2 SV=1 - [A2VCT2_HUMAN]	1.57	13	1	1	1	1.57	1	1				636	72.1743	6.58057
Q59H83	Axin 1 isoform a variant (Fragment) OS=Homo sapiens OX=9606 PE=2 SV=1 - [Q59H83_HUMAN]	1.56	4	1	1	1	1.56	1	1				514	56.9744	7.98682
B4DZB4	Heat shock 110 kDa protein OS=Homo sapiens OX=9606 PE=2 SV=1 - [B4DZB4_HUMAN]	1.56	6	1	1	1				1.56	1	1	639	71.1613	8.45557
A0A669KAU7	Cullin-7 (Fragment) OS=Homo sapiens OX=9606 GN=CUL7 PE=1 SV=1 - [A0A669KAU7_HUMAN]	1.55	7	1	1	1				1.55	1	1	839	94.7753	6.91748
D3DSB5	Non-specific serine/threonine protein kinase OS=Homo sapiens OX=9606 GN=MAP4K5 PE=3 SV=1 - [D3DSB5_HUMAN]	1.54	3	1	1	2	1.54	1	1	1.54	1	1	584	65.227	7.81104
Q8N884	Cyclic GMP-AMP synthase OS=Homo sapiens OX=9606 GN=CGAS PE=1 SV=2 - [CGAS_HUMAN]	1.53	1	1	1	1	1.53	1	1				522	58.7774	9.48096
E9PLY5	Microtubule-actin cross-linking factor 1, isoforms 1/2/3/5 (Fragment) OS=Homo sapiens OX=9606 GN=MACF1 PE=1 SV=1 - [E9PLY5_HUMAN]	1.53	6	1	2	2				1.53	2	2	1375	159.823	5.65576
O94874	E3 UFM1-protein ligase 1 OS=Homo sapiens OX=9606 GN=UFL1 PE=1 SV=2 - [UFL1_HUMAN]	1.51	1	1	1	1	1.51	1	1				794	89.5398	6.78564
A0A0A0MRP0	MAP7 domain-containing protein 3 (Fragment) OS=Homo sapiens OX=9606 GN=MAP7D3 PE=1 SV=1 - [A0A0A0MRP0_HUMAN]	1.5	2	1	1	2	1.5	1	1	1.5	1	1	802	90.0761	9.29053
Q7Z3K3	Pogo transposable element with ZNF domain OS=Homo sapiens OX=9606 GN=POGZ PE=1 SV=2 - [POGZ_HUMAN]	1.49	2	2	2	2	0.85	1	1	0.64	1	1	1410	155.245	7.40088
Q9Y512	Sorting and assembly machinery component 50 homolog OS=Homo sapiens OX=9606 GN=SAMM50 PE=1 SV=3 - [SAM50_HUMAN]	1.49	1	1	1	1	1.49	1	1				469	51.9433	6.90283
A0A024R2Z6	Guanine nucleotide-binding protein-like 3 OS=Homo sapiens OX=9606 GN=GNL3 PE=4 SV=1 - [A0A024R2Z6_HUMAN]	1.49	2	1	1	2	1.49	1	1	1.49	1	1	537	60.5345	8.79248
Q59F56	DJ34F7.7 (Superkiller viralicidic activity 2-like variant) (Fragment) OS=Homo sapiens OX=9606 PE=2 SV=1 - [Q59F56_HUMAN]	1.48	14	1	1	2	1.48	1	1	1.48	1	1	607	67.5062	8.74854
Q5T7W0	Zinc finger protein 618 OS=Homo sapiens OX=9606 GN=ZNF618 PE=1 SV=1 - [ZN618_HUMAN]	1.47	1	1	1	1				1.47	1	1	954	104.889	7.09326
I6L9H2	DNA (cytosine-5)-methyltransferase OS=Homo sapiens OX=9606 GN=DNMT1 PE=2 SV=1 - [I6L9H2_HUMAN]	1.46	6	2	2	2				1.46	2	2	1511	170.965	7.82568
A8MYT4	Phosphatidylinositol 3-kinase catalytic subunit type 3 OS=Homo sapiens OX=9606 GN=PIK3C3 PE=1 SV=2 - [A8MYT4_HUMAN]	1.46	4	1	1	1				1.46	1	1	824	94.3402	6.63916
O95248	Myotubularin-related protein 5 OS=Homo sapiens OX=9606 GN=SBF1 PE=1 SV=4 - [MTMR5_HUMAN]	1.45	6	3	3	3	0.91	2	2	0.54	1	1	1868	208.312	6.90283
B4DVF9	cDNA FLJ54388, highly similar to Tax1-binding protein 1 OS=Homo sapiens OX=9606 PE=2 SV=1 - [B4DVF9_HUMAN]	1.43	4	1	1	1				1.43	1	1	697	80.5487	5.40186
Q9UIG0	Tyrosine-protein kinase BAZ1B OS=Homo sapiens OX=9606 GN=BAZ1B PE=1 SV=2 - [BAZ1B_HUMAN]	1.42	1	2	2	2	1.42	2	2				1483	170.796	8.48486
B4DS32	cDNA FLJ56236, highly similar to Exportin-2 OS=Homo sapiens OX=9606 PE=2 SV=1 - [B4DS32_HUMAN]	1.41	5	1	1	1				1.41	1	1	569	64.3415	5.69385
Q70EK8	Inactive ubiquitin carboxyl-terminal hydrolase 53 OS=Homo sapiens OX=9606 GN=USP53 PE=1 SV=2 - [UBP53_HUMAN]	1.4	1	1	1	2	1.4	1	1	1.4	1	1	1073	120.73	7.59131
B4DKU3	cDNA FLJ53449, highly similar to rRNA methyltransferase 3 OS=Homo sapiens OX=9606 PE=2 SV=1 - [B4DKU3_HUMAN]	1.38	2	1	1	1				1.38	1	1	726	82.5283	6.37939
V5YQL4	Adenosylhomocysteinase OS=Homo sapiens OX=9606 GN=FGFR2-AHCYL1 PE=2 SV=1 - [V5YQL4_HUMAN]	1.37	146	1	2	3	1.37	2	2	0.68	1	1	1169	130.813	6.771
A0A0A0MRJ3	Neuron navigator 1 OS=Homo sapiens OX=9606 GN=NAV1 PE=1 SV=1 - [A0A0A0MRJ3_HUMAN]	1.37	4	2	2	2	0.66	1	1	0.71	1	1	1830	197.283	8.22119
E9PJ21	Hypoxia up-regulated protein 1 (Fragment) OS=Homo sapiens OX=9606 GN=HYOU1 PE=1 SV=1 - [E9PJ21_HUMAN]	1.37	10	1	1	1				1.37	1	1	656	72.9315	5.57959
H7BYJ3	Non-specific serine/threonine protein kinase (Fragment) OS=Homo sapiens OX=9606 GN=CIT PE=1 SV=1 - [H7BYJ3_HUMAN]	1.34	2	2	2	2	0.67	1	1	0.67	1	1	1640	187.297	6.50732
Q9C0D5	Protein TANC1 OS=Homo sapiens OX=9606 GN=TANC1 PE=1 SV=3 - [TANC1_HUMAN]	1.34	2	2	2	2				1.34	2	2	1861	202.093	8.32373
B9EGN3	Phosphoinositide 5-phosphatase OS=Homo sapiens OX=9606 GN=SYNJ1 PE=2 SV=1 - [B9EGN3_HUMAN]	1.34	8	2	2	2				1.34	2	2	1264	139.855	7.13721
Q59EA4	Phospholipase D (Fragment) OS=Homo sapiens OX=9606 PE=2 SV=1 - [Q59EA4_HUMAN]	1.32	2	1	1	1				1.32	1	1	1059	121.932	8.74854
Q9UHB7	AF4/FMR2 family member 4 OS=Homo sapiens OX=9606 GN=AFF4 PE=1 SV=1 - [AFF4_HUMAN]	1.29	1	2	2	3	0.69	1	1	1.29	2	2	1163	127.382	9.30518
Q05CW6	26S proteasome non-ATPase regulatory subunit 1 (Fragment) OS=Homo sapiens OX=9606 GN=PSMD1 PE=2 SV=1 - [Q05CW6_HUMAN]	1.29	4	1	1	2	1.29	1	1	1.29	1	1	856	94.6696	7.23975
B2RAQ8	Carnitine O-palmitoyltransferase OS=Homo sapiens OX=9606 PE=2 SV=1 - [B2RAQ8_HUMAN]	1.29	2	1	1	1				1.29	1	1	773	88.2827	8.5874
Q6PGP7	Tetratricopeptide repeat protein 37 OS=Homo sapiens OX=9606 GN=TTC37 PE=1 SV=1 - [TTC37_HUMAN]	1.28	2	2	2	3	1.28	2	2	0.64	1	1	1564	175.375	7.53271
B1AMT4	Cohesin subunit SA-2 (Fragment) OS=Homo sapiens OX=9606 GN=STAG2 PE=1 SV=1 - [B1AMT4_HUMAN]	1.28	10	1	1	2	1.28	1	1	1.28	1	1	548	62.5301	5.88428
Q9ULH4	Leucine-rich repeat and fibronectin type-III domain-containing protein 2 OS=Homo sapiens OX=9606 GN=LRFN2 PE=1 SV=2 - [LRFN2_HUMAN]	1.27	1	1	1	1				1.27	1	1	789	84.6772	6.7417
Q9UKJ3	G patch domain-containing protein 8 OS=Homo sapiens OX=9606 GN=GPATCH8 PE=1 SV=2 - [GPTC8_HUMAN]	1.26	6	2	2	3	1.26	2	2	0.6	1	1	1502	164.098	8.66064
Q8N7L7	HEAT repeat-containing protein 1 OS=Homo sapiens OX=9606 PE=2 SV=1 - [Q8N7L7_HUMAN]	1.23	9	1	1	1				1.23	1	1	897	101.51	6.07471
A0A590UJ01	Serine/threonine-protein kinase ATR (Fragment) OS=Homo sapiens OX=9606 GN=ATR PE=1 SV=1 - [A0A590UJ01_HUMAN]	1.23	1	1	1	2				1.23	1	2	2193	249.7	7.66455
B4DWH5	Calcium-activated neutral proteinase 1 OS=Homo sapiens OX=9606 PE=2 SV=1 - [B4DWH5_HUMAN]	1.21	5	1	1	1				1.21	1	1	660	75.787	6.29053
Q5T097	Utrophin OS=Homo sapiens OX=9606 GN=UTRN PE=1 SV=1 - [Q5T097_HUMAN]	1.21	2	1	1	1				1.21	1	1	988	113.282	6.96143
A0A0F7NGI8	Leucine rich repeat (In FLII) interacting protein 1, isoform CRA_c OS=Homo sapiens OX=9606 GN=LRRFIP1 PE=2 SV=1 - [A0A0F7NGI8_HUMAN]	1.2	2	1	1	1				1.2	1	1	752	82.6386	4.61475
B4E1P2	cDNA FLJ59223, highly similar to C-Rel proto-oncogene protein OS=Homo sapiens OX=9606 PE=2 SV=1 - [B4E1P2_HUMAN]	1.19	2	1	1	2	1.19	1	1	1.19	1	1	587	65.1176	6.20166
B4DHJ9	cDNA FLJ61262, highly similar to Ubiquitin-protein ligase E3C OS=Homo sapiens OX=9606 PE=2 SV=1 - [B4DHJ9_HUMAN]	1.18	2	1	1	1	1.18	1	1				936	106.456	5.73193
B1AL79	Protein kinase C OS=Homo sapiens OX=9606 GN=PKN2 PE=1 SV=1 - [B1AL79_HUMAN]	1.16	5	1	1	2	1.16	1	1	1.16	1	1	604	68.2541	9.48096
H0YD93	RUN and FYVE domain-containing protein 2 (Fragment) OS=Homo sapiens OX=9606 GN=RUFY2 PE=1 SV=1 - [H0YD93_HUMAN]	1.13	1	1	1	4	1.13	1	2	1.13	1	2	620	71.3889	5.98584
H7BYI2	HepA-related protein (Fragment) OS=Homo sapiens OX=9606 GN=SMARCAL1 PE=1 SV=1 - [H7BYI2_HUMAN]	1.13	2	1	1	1	1.13	1	1				796	88.3719	8.646
B3KRA8	RING-type E3 ubiquitin transferase OS=Homo sapiens OX=9606 PE=2 SV=1 - [B3KRA8_HUMAN]	1.13	2	1	1	1				1.13	1	1	795	86.4111	6.46826
Q9UKA4	A-kinase anchor protein 11 OS=Homo sapiens OX=9606 GN=AKAP11 PE=1 SV=1 - [AKA11_HUMAN]	1.1	1	1	1	2	1.1	1	2				1901	210.38	5.38916
Q548W1	O-GlcNAc transferase subunit p110 OS=Homo sapiens OX=9606 GN=OGT PE=2 SV=1 - [Q548W1_HUMAN]	1.09	2	1	1	1	1.09	1	1				920	102.946	6.85889
B4DLF2	WASH complex subunit 5 OS=Homo sapiens OX=9606 PE=2 SV=1 - [B4DLF2_HUMAN]	1.09	4	1	1	1				1.09	1	1	1011	117.009	8.26514
Q6MZR8	Uncharacterized protein DKFZp686L19178 (Fragment) OS=Homo sapiens OX=9606 GN=DKFZp686L19178 PE=2 SV=2 - [Q6MZR8_HUMAN]	1.08	6	1	1	1	1.08	1	1				832	97.8864	8.88037
Q96F88	Processing of 1, ribonuclease P/MRP subunit (S. cerevisiae) OS=Homo sapiens OX=9606 GN=POP1 PE=2 SV=1 - [Q96F88_HUMAN]	1.07	2	1	1	1	1.07	1	1				1024	114.608	9.20264
A0A384NQ05	Epididymis secretory sperm binding protein OS=Homo sapiens OX=9606 PE=2 SV=1 - [A0A384NQ05_HUMAN]	1.07	4	1	1	1				1.07	1	1	655	74.8538	6.97607
E9PP00	Probable ribonuclease ZC3H12C OS=Homo sapiens OX=9606 GN=ZC3H12C PE=1 SV=1 - [E9PP00_HUMAN]	1.06	2	1	1	1	1.06	1	1				852	95.8184	6.87354
D3DUJ0	AFG3 ATPase family gene 3-like 2 (Yeast), isoform CRA_a (Fragment) OS=Homo sapiens OX=9606 GN=AFG3L2 PE=3 SV=1 - [D3DUJ0_HUMAN]	1.05	54	1	1	1	1.05	1	1				759	84.3921	8.42627
G5E953	Phosphatidylinositol-3-phosphate phosphatase OS=Homo sapiens OX=9606 GN=MTMR3 PE=1 SV=1 - [G5E953_HUMAN]	1.04	5	1	1	1				1.04	1	1	1062	117.495	5.80811
P19838	Nuclear factor NF-kappa-B p105 subunit OS=Homo sapiens OX=9606 GN=NFKB1 PE=1 SV=2 - [NFKB1_HUMAN]	1.03	1	1	1	1				1.03	1	1	968	105.29	5.40186
A2BDK6	Microtubule-associated protein 1B OS=Homo sapiens OX=9606 GN=MAP1B PE=2 SV=1 - [A2BDK6_HUMAN]	1.02	15	2	2	2	0.43	1	1	0.6	1	1	2342	256.552	4.77979
A0A0A0MTB8	WD repeat-containing protein 36 OS=Homo sapiens OX=9606 GN=WDR36 PE=1 SV=1 - [A0A0A0MTB8_HUMAN]	1.01	2	1	1	1				1.01	1	1	895	99.3031	7.35693
O75151	Lysine-specific demethylase PHF2 OS=Homo sapiens OX=9606 GN=PHF2 PE=1 SV=4 - [PHF2_HUMAN]	1	1	1	1	1				1	1	1	1096	120.7	9.17334
A0A590UJ51	Dedicator of cytokinesis protein 4 (Fragment) OS=Homo sapiens OX=9606 GN=DOCK4 PE=1 SV=1 - [A0A590UJ51_HUMAN]	1	4	1	1	1				1	1	1	898	101.92	8.03076
A2RRE0	WD repeat-containing protein 7 OS=Homo sapiens OX=9606 GN=WDR7 PE=1 SV=1 - [A2RRE0_HUMAN]	0.98	2	1	1	1	0.98	1	1				815	89.2868	7.45947
H0YBF7	Arf-GAP with SH3 domain, ANK repeat and PH domain-containing protein 1 (Fragment) OS=Homo sapiens OX=9606 GN=ASAP1 PE=1 SV=1 - [H0YBF7_HUMAN]	0.95	3	1	1	1	0.95	1	1				950	105.178	7.40088
Q9ULE4	Protein FAM184B OS=Homo sapiens OX=9606 GN=FAM184B PE=2 SV=3 - [F184B_HUMAN]	0.94	1	1	1	1				0.94	1	1	1060	120.969	6.17627
A0A5F9ZGX0	Microtubule-actin cross-linking factor 1, isoforms 1/2/3/5 (Fragment) OS=Homo sapiens OX=9606 GN=MACF1 PE=1 SV=1 - [A0A5F9ZGX0_HUMAN]	0.93	9	1	2	2				0.93	2	2	2146	245.371	5.66846
B4DYF0	cDNA FLJ61469, highly similar to Zinc finger protein 694 OS=Homo sapiens OX=9606 PE=2 SV=1 - [B4DYF0_HUMAN]	0.92	3	1	1	1	0.92	1	1				763	87.5377	8.89502
Q8TAS6	LAMB1 protein (Fragment) OS=Homo sapiens OX=9606 GN=LAMB1 PE=2 SV=2 - [Q8TAS6_HUMAN]	0.92	3	1	1	1				0.92	1	1	1083	118.836	4.85596
Q5VUB5	Protein FAM171A1 OS=Homo sapiens OX=9606 GN=FAM171A1 PE=1 SV=1 - [F1711_HUMAN]	0.9	1	1	1	1	0.9	1	1				890	97.7931	6.58057
A0A087WW06	Tetratricopeptide repeat protein 28 OS=Homo sapiens OX=9606 GN=TTC28 PE=1 SV=1 - [A0A087WW06_HUMAN]	0.89	2	2	2	2				0.89	2	2	2354	256.707	6.84424
Q9C000	NACHT, LRR and PYD domains-containing protein 1 OS=Homo sapiens OX=9606 GN=NLRP1 PE=1 SV=1 - [NLRP1_HUMAN]	0.88	1	1	1	1				0.88	1	1	1473	165.76	6.84424
B3KNP0	cDNA FLJ30074 fis, clone BGGI11000123, highly similar to Homo sapiens formin binding protein 4 (FNBP4), mRNA (Fragment) OS=Homo sapiens OX=9606 PE=2 SV=1 - [B3KNP0_HUMAN]	0.86	3	1	1	1	0.86	1	1				928	99.796	4.58936
F8W8M9	Protein unc-13 homolog B OS=Homo sapiens OX=9606 GN=UNC13B PE=1 SV=2 - [F8W8M9_HUMAN]	0.84	7	1	1	1				0.84	1	1	1197	136.357	7.23975
H7C1I7	Zinc finger MYM-type protein 4 (Fragment) OS=Homo sapiens OX=9606 GN=ZMYM4 PE=1 SV=1 - [H7C1I7_HUMAN]	0.83	5	1	1	1	0.83	1	1				1207	134.331	7.85498
Q9UKP4	A disintegrin and metalloproteinase with thrombospondin motifs 7 OS=Homo sapiens OX=9606 GN=ADAMTS7 PE=1 SV=2 - [ATS7_HUMAN]	0.83	1	1	1	1				0.83	1	1	1686	183.977	6.20166
B7Z1P4	cDNA FLJ61628, highly similar to Homo sapiens Cdc42 GTPase-activating protein (CDGAP), mRNA OS=Homo sapiens OX=9606 PE=2 SV=1 - [B7Z1P4_HUMAN]	0.82	3	1	1	2	0.82	1	1	0.82	1	1	1099	120.508	5.84619
A7E2V7	TUBGCP6 protein OS=Homo sapiens OX=9606 GN=TUBGCP6 PE=2 SV=1 - [A7E2V7_HUMAN]	0.8	4	1	1	2	0.8	1	1	0.8	1	1	1493	163.779	6.87354
A0A0A0MRW6	Nucleolar protein 6 OS=Homo sapiens OX=9606 GN=NOL6 PE=1 SV=1 - [A0A0A0MRW6_HUMAN]	0.79	3	1	1	1				0.79	1	1	1008	112.087	7.62061
Q8N1T3	Unconventional myosin-Ih OS=Homo sapiens OX=9606 GN=MYO1H PE=1 SV=2 - [MYO1H_HUMAN]	0.78	2	1	1	1				0.78	1	1	1032	118.962	9.08545
H0YME5	Non-specific serine/threonine protein kinase (Fragment) OS=Homo sapiens OX=9606 GN=EIF2AK4 PE=1 SV=1 - [H0YME5_HUMAN]	0.77	2	1	1	1				0.77	1	1	1427	161.127	6.53662
B7ZM86	Phosphatidylinositol-4-phosphate 3-kinase OS=Homo sapiens OX=9606 GN=PIK3C2B PE=2 SV=1 - [B7ZM86_HUMAN]	0.75	4	1	1	2	0.75	1	1	0.75	1	1	1606	181.537	7.34229
H0YAN8	Rho guanine nucleotide exchange factor 10 (Fragment) OS=Homo sapiens OX=9606 GN=ARHGEF10 PE=1 SV=1 - [H0YAN8_HUMAN]	0.71	3	1	1	1	0.71	1	1				988	109.583	8.00146
Q7KZ85	Transcription elongation factor SPT6 OS=Homo sapiens OX=9606 GN=SUPT6H PE=1 SV=2 - [SPT6H_HUMAN]	0.7	1	1	1	1	0.7	1	1				1726	198.949	4.90674
H7BZ93	Histone-lysine N-methyltransferase SETD2 (Fragment) OS=Homo sapiens OX=9606 GN=SETD2 PE=1 SV=1 - [H7BZ93_HUMAN]	0.7	5	1	1	1				0.7	1	1	1290	145.478	6.29053
A0A024R734	Nuclear factor of activated T-cells 5, tonicity-responsive, isoform CRA_b OS=Homo sapiens OX=9606 GN=NFAT5 PE=4 SV=1 - [A0A024R734_HUMAN]	0.69	2	1	1	1	0.69	1	1				1455	157.884	5.40186
A0A590UJ10	Obscurin OS=Homo sapiens OX=9606 GN=OBSCN PE=1 SV=1 - [A0A590UJ10_HUMAN]	0.66	3	1	1	1	0.66	1	1				3010	327.678	6.7417
B4E215	E3 ubiquitin-protein ligase OS=Homo sapiens OX=9606 PE=2 SV=1 - [B4E215_HUMAN]	0.64	2	1	1	1				0.64	1	1	1400	160.127	6.53662
Q96BY7	Autophagy-related protein 2 homolog B OS=Homo sapiens OX=9606 GN=ATG2B PE=1 SV=5 - [ATG2B_HUMAN]	0.63	1	1	1	1				0.63	1	1	2078	232.616	5.75732
Q2UY09	Collagen alpha-1(XXVIII) chain OS=Homo sapiens OX=9606 GN=COL28A1 PE=2 SV=2 - [COSA1_HUMAN]	0.62	1	1	1	1	0.62	1	1				1125	116.585	6.40479
O60303	Katanin-interacting protein OS=Homo sapiens OX=9606 GN=KATNIP PE=1 SV=4 - [KATIP_HUMAN]	0.56	1	1	1	1	0.56	1	1				1618	180.806	5.87158
B4E2K6	cDNA FLJ60405, highly similar to Rho guanine nucleotide exchange factor 12 (Fragment) OS=Homo sapiens OX=9606 PE=2 SV=1 - [B4E2K6_HUMAN]	0.55	4	1	1	1				0.55	1	1	1278	143.859	6.31592
Q92538	Golgi-specific brefeldin A-resistance guanine nucleotide exchange factor 1 OS=Homo sapiens OX=9606 GN=GBF1 PE=1 SV=2 - [GBF1_HUMAN]	0.54	3	1	1	1				0.54	1	1	1859	206.315	5.73193
B4DSK7	Mediator of RNA polymerase II transcription subunit 1 (Fragment) OS=Homo sapiens OX=9606 PE=2 SV=1 - [B4DSK7_HUMAN]	0.53	3	1	1	1	0.53	1	1				1330	140.078	8.89502
Q59EE6	Latent transforming growth factor beta binding protein 2 variant (Fragment) OS=Homo sapiens OX=9606 PE=2 SV=1 - [Q59EE6_HUMAN]	0.53	5	1	1	2	0.53	1	1	0.53	1	1	1700	181.691	4.97021
Q59EZ2	Telomerase protein component 1 variant (Fragment) OS=Homo sapiens OX=9606 PE=2 SV=1 - [Q59EZ2_HUMAN]	0.53	4	1	1	1				0.53	1	1	1903	207.657	6.99072
Q5VUA4	Zinc finger protein 318 OS=Homo sapiens OX=9606 GN=ZNF318 PE=1 SV=2 - [ZN318_HUMAN]	0.53	1	1	1	1				0.53	1	1	2279	250.958	7.1958
Q5D862	Filaggrin-2 OS=Homo sapiens OX=9606 GN=FLG2 PE=1 SV=1 - [FILA2_HUMAN]	0.5	1	1	1	1				0.5	1	1	2391	247.928	8.30908
Q8IWB6	Inactive serine/threonine-protein kinase TEX14 OS=Homo sapiens OX=9606 GN=TEX14 PE=1 SV=2 - [TEX14_HUMAN]	0.47	1	1	1	1				0.47	1	1	1497	167.796	5.14795
A0A2R8Y880	E3 ubiquitin-protein ligase RBBP6 (Fragment) OS=Homo sapiens OX=9606 GN=RBBP6 PE=1 SV=1 - [A0A2R8Y880_HUMAN]	0.45	2	1	1	2	0.45	1	1	0.45	1	1	1759	197.245	9.5542
A0A590UJS4	Nipped-B protein OS=Homo sapiens OX=9606 GN=NIPBL PE=1 SV=1 - [A0A590UJS4_HUMAN]	0.45	3	1	1	1				0.45	1	1	2649	298.696	7.98682
Q6R327	Rapamycin-insensitive companion of mTOR OS=Homo sapiens OX=9606 GN=RICTOR PE=1 SV=1 - [RICTR_HUMAN]	0.41	1	1	1	1	0.41	1	1				1708	192.097	7.47412
Q9HC84	Mucin-5B OS=Homo sapiens OX=9606 GN=MUC5B PE=1 SV=3 - [MUC5B_HUMAN]	0.35	2	1	1	4	0.35	1	1	0.35	1	3	5762	595.96	6.63916
A4UGR9	Xin actin-binding repeat-containing protein 2 OS=Homo sapiens OX=9606 GN=XIRP2 PE=1 SV=2 - [XIRP2_HUMAN]	0.24	2	1	1	2	0.24	1	1	0.24	1	1	3374	382.063	6.37939
